# Supplementary material for: Data for identification of GPI-anchored peptides and ω-sites in cancer cell lines
Source: Data Brief. 2016 Apr 8;7:1302–5. doi: 10.1016/j.dib.2016.04.001 (PMC4838930; doi:10.1016/j.dib.2016.04.001)
Supplement: Supplementary file 1 — Supplementary material [file mmc1.zip]

Archive with 4 entries (4 files):
- New folder/coi_disclosure1.pdf
- New folder/coi_disclosure2.pdf
- New folder/coi_disclosure3.pdf
- New folder/coi_disclosure4.pdf
