# Supplementary material for: Data for identification of GPI-anchored peptides and ω-sites in cancer cell lines
Source: Data Brief. 2016 Apr 8;7:1302–5. doi: 10.1016/j.dib.2016.04.001 (PMC4838930; doi:10.1016/j.dib.2016.04.001)
Supplement: Supplementary file 3 — Supplementary material [file mmc3.xlsx]

## Sheet: from 19 cell lines with trypsin
This table represent only gpi-anchored peptide.
Sequence	Protein Group Accessions	Modifications	IonScore	MH+ [Da]	ΔM [ppm]	RT [min]	# Missed Cleavages	ω-site
FYAAAms	P15328	M6(Oxidation); C-Term(GPI-H)	42.22	819.371	0.0827068	15.1251	0	Ser234
FYAAAmSGa	P15328	M6(Oxidation); C-Term(GPI-H)	41.18	947.428	-0.955265	13.4447	0	Ala236
GEQmcPGAAcQAPPDs	Q86UN3	M4(Oxidation); C5(Carboxymethyl); C10(Carboxymethyl); C-Term(GPI-H)	67.52	1736.66	0.37001	13.3854	0	Ser396
GGVAVVPAs	Q96GW7	C-Term(GPI-H)	47.91	799.467	0.218302	12.1313	0	Ser647
WHIFPSSg	Q6NW40	C-Term(GPI-H)	54.39	973.49	0.816062	16.0169	0	Gly412
LNIISPDLs	P17813	C-Term(GPI-H)	53.24	1014.58	0.746644	18.5871	0	Ser580
WHIFPSSGn	Q6NW40	C-Term(GPI-H)	48.72	1087.53	0.373259	15.8593	0	Asn413
DNEISTFHn	P51654	C-Term(GPI-H)	41.17	1119.51	-0.256466	13.5105	0	Asn554
VSNKPALLPVs	O75949	C-Term(GPI-H)	44.12	1167.71	0.419887	14.7585	0	Ser422
EQGSNTAPGPALAs	Q5TFQ8	C-Term(GPI-H)	47.81	1342.66	-0.244942	13.8852	0	Ser367
TPIRAPSGVQQAs	Q86UN2	C-Term(GPI-H)	63.11	1354.74	-0.344396	13.0118	1	Ser420
KSESAHPVGSPGEs	P52798	C-Term(GPI-H)	67.12	1411.68	-0.993944	8.91433	1	Ser170
RDVQPPASQHEGg	Q8N6Q3	C-Term(GPI-H)	44.35	1420.69	-0.281475	9.19923	1	Gly408
LGQAGSGGGGTGDSEGs	Q9BZR6	C-Term(GPI-H)	37.03	1436.62	-0.40033	10.5781	0	Ser447
RKEEPPQPQLAn	Q9BUV8	C-Term(GPI-H)	47.19	1449.78	-0.581746	11.7025	2	Asn17
SESAHPVGSPGESGTs	P52798	C-Term(GPI-H)	54.9	1528.69	0.290124	8.79324	0	Ser173
QIHQTDTGSTLDTTg	P78333	C-Term(GPI-H)	65.64	1617.77	1.59179	12.5117	0	Gly547
HFHETTPNKGSGTTs	P08174	C-Term(GPI-H)	59.18	1643.78	-0.594718	9.25058	1	Ser353
KSESAHPVGSPGESGTs	P52798	C-Term(GPI-H)	83.69	1656.78	0.636513	9.01011	1	Ser173
AAEDVVATGADPSDLEs	O00264	C-Term(GPI-H)	58.58	1689.78	1.20404	16.5447	0	Ser18
TPLTHALPGLSEQEGQKTs	P35052	C-Term(GPI-H)	69.05	2037.06	0.246829	14.1206	1	Ser530
VENSLEPADDTVHESAEPs	P52803	C-Term(GPI-H)	61.51	2068.93	0.860514	14.0223	0	Ser199
TGGAGGEQPLDDDDGVPHPPRPGs	P54826	C-Term(GPI-H)	70.1	2371.09	0.0245901	13.829	0	Ser298
VENSLEPADDTVHESAEPSRGEn	P52803	C-Term(GPI-H)	43.28	2525.14	0.824492	13.1695	1	Asn203
VFDVNDKVENSLEPADDTVHESAEPs	P52803	C-Term(GPI-H)	48.9	2886.33	0.835655	15.8126	1	Ser199
VFDVNDKVENSLEPADDTVHESAEPSRGEn	P52803	C-Term(GPI-H)	79.08	3342.54	1.6193	15.0605	2	Asn203
YRKGPDVcFDNNVLEDYTDcg	P54289	C8(Carboxymethyl); C20(Carboxymethyl); C-Term(GPI-H)	87.71	2582.08	0.236589	17.5718	2	Gly1072
SEDGYEVcScTs	Q9ULZ9	C8(Carboxymethyl); C10(Carboxymethyl); C-Term(GPI-H)	61.48	1438.5	0.221478	15.0998	0	Ser565
VDVDccEKDLcn	O94772	C5(Carboxymethyl); C6(Carboxymethyl); C11(Carboxymethyl); C-Term(GPI-H)	33.05	1572.59	0.571353	15.4809	1	Asn111
GPDVcFDNNVLEDYTDcg	P54289	C5(Carboxymethyl); C17(Carboxymethyl); C-Term(GPI-H)	39.46	2134.82	1.09794	20.7883	0	Gly1072
KDLcNFNEQLEn	P13987	C4(Carboxymethyl); C-Term(GPI-H)	63.64	1567.71	0.530244	14.0374	1	Asn102
KDLcNFNEQLENg	P13987	C4(Carboxymethyl); C-Term(GPI-H)	71.98	1624.73	0.370217	15.5119	1	Gly103
KDLcNFNEQLENGg	P13987	C4(Carboxymethyl); C-Term(GPI-H)	51.08	1681.75	0.656553	15.5149	1	Gly104
LSScDLcSDVQGcRPcEd	Q6YHK3	C4(Carboxymethyl); C7(Carboxymethyl); C13(Carboxymethyl); C16(Carboxymethyl); C-Term(GPI-H)	83.99	2204.81	2.38394	16.5305	0	Asp1418
LSScDLcSDVQGcRPcEDg	Q6YHK3	C4(Carboxymethyl); C7(Carboxymethyl); C13(Carboxymethyl); C16(Carboxymethyl); C-Term(GPI-H)	47.13	2261.83	1.03493	16.4798	0	Gly1419
LSScDLcSDVQGcRPcEDGa	Q6YHK3	C4(Carboxymethyl); C7(Carboxymethyl); C13(Carboxymethyl); C16(Carboxymethyl); C-Term(GPI-H)	55.04	2332.87	0.998858	16.6166	0	Ala1420
LLQcVDHSTHPDcALKs	Q10588	C4(Carboxymethyl); C13(Carboxymethyl); C-Term(GPI-H)	54.13	2025.94	0.737333	13.8177	1	Ser284
DLcNFNEQLEn	P13987	C3(Carboxymethyl); C-Term(GPI-H)	76.64	1439.61	-0.440591	18.5368	0	Asn102
DLcNFNEQLENg	P13987	C3(Carboxymethyl); C-Term(GPI-H)	83.55	1496.63	-0.251073	18.7016	0	Gly103
DLcNFNEQLENGg	P13987	C3(Carboxymethyl); C-Term(GPI-H)	69.96	1553.65	0.395953	18.6286	0	Gly104
LRcEEAGScGs	Q9Y2I2	C3(Carboxymethyl); C9(Carboxymethyl); C-Term(GPI-H)	38.31	1270.5	-0.332728	11.4697	1	Ser510
LRcEEAGScGSd	Q9Y2I2	C3(Carboxymethyl); C9(Carboxymethyl); C-Term(GPI-H)	68.75	1385.53	-0.197125	11.845	1	Asp511
LRcEEAGScGSDs	Q9Y2I2	C3(Carboxymethyl); C9(Carboxymethyl); C-Term(GPI-H)	74.96	1472.56	-0.0519914	11.9769	1	Ser512
LRcEEAGScGSDSg	Q9Y2I2	C3(Carboxymethyl); C9(Carboxymethyl); C-Term(GPI-H)	61.38	1529.59	0.6776	11.6321	1	Gly513
IcDPGELGs	P26992	C2(Carboxymethyl); C-Term(GPI-H)	58.03	991.44	0.0330937	15.3379	0	Ser342
SYNSEVKLSScDLcSDVQGcRPcEd	Q6YHK3	C11(Carboxymethyl); C14(Carboxymethyl); C20(Carboxymethyl); C23(Carboxymethyl); C-Term(GPI-H)	39.4	3012.19	2.01811	16.5237	1	Asp1418
QVDIDAYTTcLYa	Q92485	C10(Carboxymethyl); C-Term(GPI-H)	74.34	1576.72	0.173235	19.8578	0	Ala431
QVDIDAYTTcLYAs	Q92485	C10(Carboxymethyl); C-Term(GPI-H)	83.28	1663.75	0.208946	19.8081	0	Ser432

## Sheet: from 19 cell lines with chty
This table represent only gpi-anchored peptide.
Sequence	Protein Group Accessions	Modifications	IonScore	MH+ [Da]	ΔM [ppm]	RT [min]	# Missed Cleavages	ω-site
DYVAALEGmSSQQc	P08582	M9(Oxidation); C-Term(GPI-H); C14(Carboxymethyl)	80.46	1618.68	1.7324	17.3838	2	Cys709
DYVAALEGmSSQQcs	P08582	M9(Oxidation); C14(Carboxymethyl); C-Term(GPI-H)	110.05	1705.71	1.83081	17.2688	2	Ser710
DYVAALEGmSSQQcSg	P08582	M9(Oxidation); C14(Carboxymethyl); C-Term(GPI-H)	128.21	1762.73	0.602481	17.2506	2	Gly711
VAALEGmSSQQc	P08582	M7(Oxidation); C-Term(GPI-H); C12(Carboxymethyl)	64.11	1340.58	-0.413054	13.2264	1	Cys709
VAALEGmSSQQcs	P08582	M7(Oxidation); C12(Carboxymethyl); C-Term(GPI-H)	95.05	1427.61	-0.250187	13.1505	1	Ser710
VAALEGmSSQQcSg	P08582	M7(Oxidation); C12(Carboxymethyl); C-Term(GPI-H)	89.37	1484.64	-0.230895	13.141	1	Gly711
IERLEmEQAQKa	Q5UCC4	M6(Oxidation); C-Term(GPI-H)	52.19	1504.78	-0.100465	11.1406	1	Ala213
DLSmQEALs	Q13421	M4(Oxidation); C-Term(GPI-H)	50.13	1052.49	1.21894	15.0021	2	Ser606
NmEKLEn	Q9P1Z9	M2(Oxidation); C-Term(GPI-H)	45.08	936.442	-3.53251	13.7234	1	Asn1059
GGYGGEDQRGEQmcPGAAcQAPPDs	Q86UN3	M13(Oxidation); C14(Carboxymethyl); C19(Carboxymethyl); C-Term(GPI-H)	39.36	2656.04	0.937183	13.2988	1	Ser396
GGEDQRGEQmcPGAAcQAPPDs	Q86UN3	M10(Oxidation); C11(Carboxymethyl); C16(Carboxymethyl); C-Term(GPI-H)	58.54	2378.93	0.173099	12.6629	0	Ser396
EKEGLGASSHITTKSm	P56159	C-Term(GPI-H); M16(Oxidation)	65.31	1734.87	0.58188	10.1631	1	Met436
DNNVLEDYTDc	P54289	C-Term(GPI-H); C11(Carboxymethyl)	83.03	1401.55	0.191068	18.3806	2	Cys1071
HIFPSSGn	Q6NW40	C-Term(GPI-H)	43.86	901.453	0.218673	12.3697	0	Asn413
GAAVQAGVLs	P11021	C-Term(GPI-H)	59.41	915.525	-1.12769	15.0109	1	Ser406
GASSHITTKs	P56159	C-Term(GPI-H)	49.77	1031.55	1.41125	9.8617	0	Ser435
DLSMQEALs	Q13421	C-Term(GPI-H)	48.92	1036.5	0.453821	18.4072	2	Ser606
SSLESKDHl	Q86X45	C-Term(GPI-H)	44.6	1058.55	1.34105	16.2448	1	Leu227
DIRTNAVTVg	O60635	C-Term(GPI-H)	57.49	1088.61	-0.128431	13.8323	0	Gly217
NDLNRQLVn	Q96D05	C-Term(GPI-H)	44.78	1128.61	-0.0480455	13.0099	2	Asn73
EAPEPIFTSn	O43921	C-Term(GPI-H)	54.74	1147.56	-0.314258	16.3384	1	Asn188
DNNVLEDYTd	P54289	C-Term(GPI-H)	53.19	1240.53	-1.44038	17.9156	2	Asp1070
SVKTPAKGGVSPSs	Q6E0U4	C-Term(GPI-H)	49.56	1344.75	0.0879825	9.21591	0	Ser460
EKEGLGASSHITt	P56159	C-Term(GPI-H)	51.7	1372.71	-0.553712	11.5155	1	Thr433
IISQVQVSSSVPs	O95980	C-Term(GPI-H)	59.11	1373.76	-0.477024	15.4486	0	Ser942
EKEGLGASSHITTKs	P56159	C-Term(GPI-H)	79.19	1587.83	-2.04579	8.89547	1	Ser435
AAEDVVATGADPSDLEs	O00264	C-Term(GPI-H)	84.34	1689.78	0.770598	16.4038	1	Ser18
THALPGLSEQEGQKTs	P35052	C-Term(GPI-H)	82.03	1725.88	0.898746	12.6313	1	Ser530
IVFENPNIPRGTEDSn	Q96ID5	C-Term(GPI-H)	42.78	1844.91	0.366418	15.1849	1	Asn444
EPADDTVHESAEPSRGEn	P52803	C-Term(GPI-H)	54.76	1982.87	0.241026	13.836	0	Asn203
VVEVRAHSDGGDGVVSQVKIs	Q12860	C-Term(GPI-H)	70.64	2181.16	0.0263016	13.4226	0	Ser993
DVNDKVENSLEPADDTVHESAEPs	P52803	C-Term(GPI-H)	60.43	2640.19	0.589603	14.4927	1	Ser199
DVNDKVENSLEPADDTVHESAEPSRGEn	P52803	C-Term(GPI-H)	76.32	3096.4	0.880446	13.9522	1	Asn203
DVNDKVENSLEPADDTVHESAEPSRGENa	P52803	C-Term(GPI-H)	65.83	3167.44	0.0865635	13.8779	1	Ala204
NSEVKLSScDLcSDVQGcRPcEd	Q6YHK3	C9(Carboxymethyl); C12(Carboxymethyl); C18(Carboxymethyl); C21(Carboxymethyl); C-Term(GPI-H)	59.6	2762.09	1.21119	15.9981	2	Asp1418
KAEPLVcGTs	Q6UVY6	C7(Carboxymethyl); C-Term(GPI-H)	45.8	1105.56	-0.667529	12.5734	1	Ser584
DYQAAcAPQPPGNLg	Q9NY47	C6(Carboxymethyl); C-Term(GPI-H)	60.89	1602.72	0.214758	16.5347	2	Gly953
DYQSVcEPGAAPKQg	P54289	C6(Carboxymethyl); C-Term(GPI-H)	86.7	1650.74	-0.242352	13.1886	1	Gly913
KVDVDccEKDLcn	O94772	C6(Carboxymethyl); C7(Carboxymethyl); C12(Carboxymethyl); C-Term(GPI-H)	73.79	1700.68	0.528732	14.1505	1	Asn111
TGVRcEQPRcDPADDDGGLDcd	Q96CW9	C5(Carboxymethyl); C10(Carboxymethyl); C21(Carboxymethyl); C-Term(GPI-H)	61.72	2553.98	0.743286	13.9258	1	Asp503
QAAcAPQPPGNLg	Q9NY47	C4(Carboxymethyl); C-Term(GPI-H)	54.55	1324.63	-0.247756	14.725	1	Gly953
QSVcEPGAAPKQg	P54289	C4(Carboxymethyl); C-Term(GPI-H)	54.41	1372.65	-0.247711	11.3435	0	Gly913
TAcDLAPRa	P10696	C3(Carboxymethyl); C-Term(GPI-H)	43.69	1018.5	-0.0751547	12.6269	1	Ala499
TAcDLAPPAGTTd	P05187	C3(Carboxymethyl); C-Term(GPI-H)	48.57	1333.59	-0.310268	13.4997	1	Asp506
TAcDLAPRAGTTd	P10696	C3(Carboxymethyl); C-Term(GPI-H)	67.07	1392.64	0.747439	13.0687	1	Asp503
SScDLcSDVQGcRPcEd	Q6YHK3	C3(Carboxymethyl); C6(Carboxymethyl); C12(Carboxymethyl); C15(Carboxymethyl); C-Term(GPI-H)	77.42	2091.73	0.803001	15.6989	1	Asp1418
SScDLcSDVQGcRPcEDGa	Q6YHK3	C3(Carboxymethyl); C6(Carboxymethyl); C12(Carboxymethyl); C15(Carboxymethyl); C-Term(GPI-H)	57.12	2219.79	1.1983	15.8055	1	Ala1420
LQcVDHSTHPDcALKs	Q10588	C3(Carboxymethyl); C12(Carboxymethyl); C-Term(GPI-H)	55.51	1912.85	0.442791	12.6086	2	Ser284
AAcIGANLGHcAPa	P05186	C3(Carboxymethyl); C11(Carboxymethyl); C-Term(GPI-H)	50.06	1427.64	1.28558	14.7104	1	Ala500
AAcIGANLGHcAPAs	P05186	C3(Carboxymethyl); C11(Carboxymethyl); C-Term(GPI-H)	53.17	1514.67	0.374386	13.4364	1	Ser501
AAcIGANLGHcAPASs	P05186	C3(Carboxymethyl); C11(Carboxymethyl); C-Term(GPI-H)	54.16	1601.7	-0.666428	18.3523	1	Ser502
QcVDHSTHPDcALKs	Q10588	C2(Carboxymethyl); C11(Carboxymethyl); C-Term(GPI-H)	55.73	1799.77	0.857315	11.6259	1	Ser284
EQDIERGNTDGLGDcHn	Q9H2E6	C15(Carboxymethyl); C-Term(GPI-H)	36.72	1973.83	0.941727	12.4495	1	Asn570
DYVAALEGMSSQQcs	P08582	C14(Carboxymethyl); C-Term(GPI-H)	73.73	1689.71	0.211377	19.1745	2	Ser710
VAALEGMSSQQcs	P08582	C12(Carboxymethyl); C-Term(GPI-H)	65.57	1411.62	-0.136826	15.2412	1	Ser710
DNNVLEDYTDcg	P54289	C11(Carboxymethyl); C-Term(GPI-H)	107.32	1458.57	-0.308697	18.454	2	Gly1072
cNFNEQLEn	P13987	C1(Carboxymethyl); C-Term(GPI-H)	50.24	1211.5	0.330474	18.2761	2	Asn102
cISNGNYEKEGLGASSHITTKs	P56159	C1(Carboxymethyl); C-Term(GPI-H)	46.92	2397.14	0.206484	13.13	2	Ser435
cSDVQGcRPcEd	Q6YHK3	C1(Carboxymethyl); C7(Carboxymethyl); C10(Carboxymethyl); C-Term(GPI-H)	60.7	1528.54	0.573686	12.7515	0	Asp1418
cSDVQGcRPcEDGa	Q6YHK3	C1(Carboxymethyl); C7(Carboxymethyl); C10(Carboxymethyl); C-Term(GPI-H)	65.95	1656.59	0.0157903	12.9429	0	Ala1420
cSDVQGcRPcEDGAs	Q6YHK3	C1(Carboxymethyl); C7(Carboxymethyl); C10(Carboxymethyl); C-Term(GPI-H)	51.71	1743.63	0.267753	12.8885	0	Ser1421

## Sheet: OVISE cell
This table represent only modified peptides.
With try Tio2(+) HF(+)
Sequence	Protein Group Accessions	Modifications	IonScore	MH+ [Da]	ΔM [ppm]	RT [min]	# Missed Cleavages
AEPSEVDmNSPK	Q9NR30	M8(Oxidation)	61.75	1319.58	-0.669951	11.1762	0
GLPSPYNmSSAPGSR	P15924	M8(Oxidation)	47.56	1536.71	-0.0514937	13.9785	0
FYAAAms	P15328	M6(Oxidation); C-Term(GPI-H)	39.47	819.37	-0.438725	13.2805	0
FYAAAmSGa	P15328	M6(Oxidation); C-Term(GPI-H)	41.18	947.428	-0.955265	13.4447	0
YVANmHGDETVGR	P14384	M5(Oxidation)	39.13	1464.65	-0.87048	10.6857	0
GEQmcPGAAcQAPPDs	Q86UN3	M4(Oxidation); C5(Carboxymethyl); C10(Carboxymethyl); C-Term(GPI-H)	62.4	1736.66	-0.122023	13.4225	0
SLSPGKENVSALDmEK	Q9H307	M14(Oxidation)	64.93	1720.84	-0.0439409	13.2344	1
KEESEESDDDmGFGLFD	P05386	M11(Oxidation)	73.64	1965.75	-0.0703601	18.1004	1
mIGFPSSAGSVSPR	P13646	M1(Oxidation)	88.03	1408.69	-0.775538	15.1709	0
mALPPQEDATASPPR	Q9UQ35	M1(Oxidation)	48	1596.77	0.228128	13.0732	0
DNEISTFHn	P51654	C-Term(GPI-H)	38.19	1119.51	-0.0383872	13.3365	0
KSESAHPVGSPGEs	P52798	C-Term(GPI-H)	51.54	1411.68	-1.51277	8.83624	1
KSESAHPVGSPGESGTs	P52798	C-Term(GPI-H)	44.91	1656.78	0.268118	8.41659	1
VENSLEPADDTVHESAEPs	P52803	C-Term(GPI-H)	60.17	2068.93	0.506505	13.9242	0
ENELTYYccK	P13987	C8(Carboxymethyl); C9(Carboxymethyl)	35.07	1381.53	-0.0414382	15.2713	0
HSFKGEEcPAGSHR	O14798	C8(Carboxymethyl)	47.93	1599.7	0.99405	9.14388	1
TELLNVcmNAK	P15328	C7(Carboxymethyl); M8(Oxidation)	55.92	1309.61	-0.556825	15.1776	0
EGAEAPcGVAPQAR	Q16651	C7(Carboxymethyl)	43.58	1413.64	-0.375475	13.0632	0
DTEITcSER	P16422	C6(Carboxymethyl)	42.13	1111.46	0.184226	12.2612	0
SVSPcSNVESR	Q9UQ35	C5(Carboxymethyl)	44.51	1222.54	-1.07992	12.2409	0
AEAPcGVAPQAR	Q16651	C5(Carboxymethyl)	41.62	1227.58	-0.744484	12.6877	0
KDLcNFNEQLEn	P13987	C4(Carboxymethyl); C-Term(GPI-H)	63.64	1567.71	0.530244	14.0374	1
LSScDLcSDVQGcRPcEd	Q6YHK3	C4(Carboxymethyl); C7(Carboxymethyl); C13(Carboxymethyl); C16(Carboxymethyl); C-Term(GPI-H)	83.88	2204.81	1.27663	16.4889	0
KDLcNFNE	P13987	C4(Carboxymethyl)	36.3	1040.44	1.14446	14.1492	1
KDLcNFNEQ	P13987	C4(Carboxymethyl)	48.16	1168.49	-1.16303	13.9184	1
KPDcYYSIGR	P14384	C4(Carboxymethyl)	40.28	1259.57	-1.43223	13.3955	0
KDLcNFNEQL	P13987	C4(Carboxymethyl)	45.25	1281.58	-0.174716	16.2077	1
KDLcNFNEQLE	P13987	C4(Carboxymethyl)	55.05	1410.62	0.27575	15.8624	1
KDLcNFNEQLEN	P13987	C4(Carboxymethyl)	87.84	1524.67	1.40143	15.549	1
FEHcNFNDVTTR	P13987	C4(Carboxymethyl)	58.56	1540.65	0.182397	13.8023	0
DLcNFNEQLEn	P13987	C3(Carboxymethyl); C-Term(GPI-H)	59.43	1439.61	0.237761	16.3203	0
DLcNFNEQLENGg	P13987	C3(Carboxymethyl); C-Term(GPI-H)	46.1	1553.65	0.00310377	18.5399	0
LQcYNcPNPTADcK	P13987	C3(Carboxymethyl); C6(Carboxymethyl); C13(Carboxymethyl)	107.09	1743.67	0.21166	14.2128	0
DLcNFNEQ	P13987	C3(Carboxymethyl)	45.28	1040.4	1.03971	17.0942	0
DLcNFNEQL	P13987	C3(Carboxymethyl)	45.48	1153.48	0.228582	19.7605	0
DLcNFNEQLE	P13987	C3(Carboxymethyl)	56.49	1282.53	0.112383	19.245	0
DLcNFNEQLEN	P13987	C3(Carboxymethyl)	70.62	1396.57	0.830211	18.7266	0
ETDSLSDEVTHNSNQNNSNcSSPSR	Q96RT1	C20(Carboxymethyl)	69.38	2780.13	0.517014	12.9315	0
VVPQTQESQPDSNLcG	Q16651	C15(Carboxymethyl)	54.89	1759.78	-0.108726	14.7262	0
VVPQTQESQPDSNLcGSHL	Q16651	C15(Carboxymethyl)	40.87	2096.96	0.451191	15.1233	0
HVPDSGATATAYLcGVK	P10696	C14(Carboxymethyl)	73.18	1747.83	0.796027	15.0789	0
QVDIDAYTTcLYa	Q92485	C10(Carboxymethyl); C-Term(GPI-H)	74.34	1576.72	0.173235	19.8578	0
QVDIDAYTTcLYAs	Q92485	C10(Carboxymethyl); C-Term(GPI-H)	75.2	1663.75	0.208946	19.8647	0
LRENELTYYccKK	P13987	C10(Carboxymethyl); C11(Carboxymethyl)	41.99	1778.81	-0.422032	13.5145	2
SGATATAYLcGVK	P10696	C10(Carboxymethyl)	57.21	1299.62	-0.511781	15.3031	0
SAGTATAYLcGVK		C10(Carboxymethyl)	53.69	1299.62	-0.511781	15.3031	0
AAAHHYGAQcDKPNK	P51970	C10(Carboxymethyl)	42.61	1668.75	-0.131563	8.33286	0
cDSSPDSAEDVR	P02765	C1(Carboxymethyl)	66.81	1338.51	-0.607081	12.0042	0
With try Tio2(-) HF(+)
Sequence	Protein Group Accessions	Modifications	IonScore	MH+ [Da]	ΔM [ppm]	RT [min]	# Missed Cleavages
KKIEHDVVmK	Q9UNZ5	M9(Oxidation)	44.17	1242.69	-1.07145	8.61569	2
TLSSLYSEmQK	Q86WC4	M9(Oxidation)	54.77	1302.62	-3.15157	13.9696	0
ESVPPSIImSSQK	O95182	M9(Oxidation)	48.67	1418.72	-0.498077	14.1217	0
ISSVSEVmK	Q16891	M8(Oxidation)	38.88	995.51	1.75064	11.7729	0
IVEYEKEmEK	O75947	M8(Oxidation)	55.58	1313.63	-1.08784	10.9496	1
AASGFNAmEDAQTLR	P09525	M8(Oxidation)	50.96	1597.73	0.917055	14.2553	0
DALNLAQmQEQTLQLEQQSK	Q5T2N8	M8(Oxidation)	72.93	2332.15	0.591797	17.0933	0
SLGTDLmNEmR	P05556	M7(Oxidation); M10(Oxidation)	39.92	1298.57	-1.23013	13.6505	0
IVEVLLmK	P38159	M7(Oxidation)	59.92	960.58	-0.24866	15.7977	0
IVDLLLmK		M7(Oxidation)	42.39	960.58	-0.24866	15.7977	0
SLGTDLmNEMR	P05556	M7(Oxidation)	58.32	1282.58	-0.451355	15.5898	0
NVQAEEmVEFSSGLK	P25705	M7(Oxidation)	94.63	1683.79	-0.60373	15.4767	0
FYAAAms	P15328	M6(Oxidation); C-Term(GPI-H)	41.84	819.371	0.00821648	13.0514	0
AEIKEmGEMHR	P16422	M6(Oxidation)	42.74	1346.62	0.341748	9.80385	1
TGTAEmSSILEER	P25705	M6(Oxidation)	62.5	1439.67	-0.724038	13.8793	0
KTVTAmDVVYALKR	P62805	M6(Oxidation)	51.49	1610.89	0.272365	14.7584	2
AEIKEmGEMHRELNA	P16422	M6(Oxidation)	59.26	1773.83	2.98115	12.0552	2
STLQTmESDIYTEVR	Q07065	M6(Oxidation)	69.07	1788.83	0.678236	15.6402	0
VVEQmcITQYER	P04156	M5(Oxidation); C6(Carboxymethyl)	61.64	1572.7	0.297354	14.4797	0
TLQTmQNFQK	Q9UQN3	M5(Oxidation)	40.96	1254.61	-0.448711	12.2168	0
TVTAmDVVYALK	P62805	M5(Oxidation)	73.53	1326.7	-0.821317	16.9146	0
EMGEmHRELNA	P16422	M5(Oxidation)	47.99	1332.57	-1.27499	11.3108	1
TVTAmDVVYALKR	P62805	M5(Oxidation)	60.16	1482.8	1.04541	16.0807	1
ASmQQQQQLASAR	Q9Y3Y2	M3(Oxidation)	65.86	1462.71	-0.287052	10.9675	0
SDmPPLTLEGIQDR	O14561	M3(Oxidation)	86.12	1587.77	1.05861	16.5263	0
EmGEmHRELNA	P16422	M2(Oxidation); M5(Oxidation)	37.9	1348.56	-0.295273	9.86349	1
AmGImNSFVNDIFER	O60814	M2(Oxidation); M5(Oxidation)	99.12	1775.81	-0.601547	18.7917	0
ImNEEDPEKQR	Q96A33	M2(Oxidation)	45.87	1404.64	-0.654408	9.45116	1
ImDPNIVGSEHYDVAR	P06576	M2(Oxidation)	48.24	1831.86	0.0708598	14.4387	0
GmSLNLEPDNVGVVVFGNDK	P25705	M2(Oxidation)	83.99	2120.04	1.63122	18.8148	0
LYDKIDPEKLSVNSHFmK	O14561	M17(Oxidation)	42.56	2180.11	0.998562	14.5634	2
TALINSTGEEVAmR	P02545	M13(Oxidation)	70.44	1507.74	0.531404	14.1731	0
TKGHLDAELDAYmAQTDPETND	Q9Y3Y2	M13(Oxidation)	83	2451.06	0.869266	14.9067	1
FHDKRDAEDAmDAmDGAVLDGR	Q01130	M11(Oxidation); M14(Oxidation)	75.6	2467.06	-0.439557	12.5198	2
EQLDNQLDAYmSK	Q9Y3Y2	M11(Oxidation)	92.07	1570.7	-0.579949	14.6717	0
AILVDLEPGTmDSVR	P07437	M11(Oxidation)	45.22	1631.83	0.139755	17.1334	0
KGINTLVTYDmVPEPK	P20674	M11(Oxidation)	62.61	1820.95	0.799147	15.3689	1
LQHVEDGVLSmQVASAR	Q07065	M11(Oxidation)	88.98	1855.93	0.913691	14.0804	0
ARIVEYEKEmEK	O75947	M10(Oxidation)	47.44	1540.77	0.492893	11.0727	2
GINTLVTYDmVPEPK	P20674	M10(Oxidation)	91.48	1692.85	0.426546	16.582	0
mIMNDK	Q2PZI1	M1(Oxidation)	39.09	767.34	-3.94752	11.5013	0
mGFVDNKR	P27487	M1(Oxidation)	47.29	982.478	0.175507	9.99456	1
mNSGPPGLGGKR	Q15050	M1(Oxidation)	60.26	1186.6	-0.0145423	10.7138	1
mTILQTYFR	O75348	M1(Oxidation)	48.77	1188.61	0.107408	17.382	0
mLITILGTVKPNANR	P17931	M1(Oxidation)	77.18	1656.95	1.74066	16.0827	0
mNAKWDTGENPIYK	P05556	M1(Oxidation)	41.87	1682.78	0.169235	13.9238	1
mKDTDSEEEIREAFR	P62158	M1(Oxidation)	52.24	1871.84	-0.284662	14.0133	2
AAAAAAAAAVGv	Q9NRU3	C-Term(GPI-H)	66.95	956.553	1.06953	12.0743	0
HFHETTPNKGSGTTs	P08174	C-Term(GPI-H)	68.19	1643.78	-0.000621472	8.9374	1
ALSIGFETcR	P16070	C9(Carboxymethyl)	49.3	1154.55	-1.38948	16.5671	0
IIDAALRAcR	P20674	C9(Carboxymethyl)	42.69	1159.63	0.544823	13.5663	1
TDKDTEITcSER	P16422	C9(Carboxymethyl)	57.66	1455.63	-0.0575126	11.3143	1
AGPGSLELcGLPSQK	Q14684	C9(Carboxymethyl)	79.2	1514.75	-0.0803079	16.5799	0
KQQAKFDEcVLDK	P51970	C9(Carboxymethyl)	64.48	1609.79	1.74396	12.9582	2
APPPSLTDcIGTVDSR	Q9NZZ3	C9(Carboxymethyl)	77.67	1686.8	0.248132	16.5242	0
RTELLNVcmNAK	P15328	C8(Carboxymethyl); M9(Oxidation)	53.55	1465.71	-0.612041	13.8145	1
ENELTYYccK	P13987	C8(Carboxymethyl); C9(Carboxymethyl)	38.51	1381.53	-0.218156	15.309	0
ENELTYYccKK	P13987	C8(Carboxymethyl); C9(Carboxymethyl)	42.14	1509.62	-0.441764	13.8987	1
HSFKGEEcPAGSHR	O14798	C8(Carboxymethyl)	74.17	1599.7	0.926147	9.32547	1
RYESHPVcADLQAK	Q9NX63	C8(Carboxymethyl)	58.1	1674.79	0.48786	12.2821	1
TELLNVcmNAK	P15328	C7(Carboxymethyl); M8(Oxidation)	53.2	1309.61	-0.743247	15.1044	0
QSVTYAcNK	P08174	C7(Carboxymethyl)	40.18	1071.48	-0.203251	11.4163	0
LSNNYYcTR	O95182	C7(Carboxymethyl)	41.86	1191.51	-0.491274	13.1335	0
TELLNVcMNAK	P15328	C7(Carboxymethyl)	51.28	1293.62	-0.436915	16.4142	0
EGAEAPcGVAPQAR	Q16651	C7(Carboxymethyl)	51.42	1413.64	-0.461827	13.0197	0
YESHPVcADLQAK	Q9NX63	C7(Carboxymethyl)	52.16	1518.69	-0.557151	13.1088	0
FNWNHcGEmAPAcK	P15328	C6(Carboxymethyl); M9(Oxidation); C13(Carboxymethyl)	62.25	1739.66	0.436023	14.003	0
FNWNHcGEmAPAcKR	P15328	C6(Carboxymethyl); M9(Oxidation); C13(Carboxymethyl)	67.23	1895.76	0.8911	13.1705	1
RVEPVcSGLQAQILHcYR	Q9BRQ6	C6(Carboxymethyl); C16(Carboxymethyl)	48.78	2188.07	3.24839	16.145	1
FNWNHcGEMAPAcK	P15328	C6(Carboxymethyl); C13(Carboxymethyl)	56.18	1723.67	0.393589	14.9846	0
FNWNHcGEMAPAcKR	P15328	C6(Carboxymethyl); C13(Carboxymethyl)	76.59	1879.77	1.11582	14.0456	1
KLMEEcKR	Q9P0L0	C6(Carboxymethyl)	45.58	1094.53	0.141215	9.39042	2
TEEKTcDLVGEK	P20645	C6(Carboxymethyl)	54.63	1409.65	0.354667	12.2424	1
ELEKVcNPIITK	P11142	C6(Carboxymethyl)	45.73	1444.77	0.164652	14.5303	1
VVEQMcITQYER	P04156	C6(Carboxymethyl)	88.53	1556.71	0.719437	15.8708	0
TAVNcSSDFDAcLITK	P13987	C5(Carboxymethyl); C12(Carboxymethyl)	98.28	1803.78	1.15945	17.3516	0
TNGDcRVEEcALGQDLcR	Q03405	C5(Carboxymethyl); C10(Carboxymethyl); C17(Carboxymethyl)	36.51	2155.87	-0.710854	16.0116	1
LMEEcKR	Q9P0L0	C5(Carboxymethyl)	41.58	966.438	0.0328949	10.1221	1
AEAPcGVAPQAR	Q16651	C5(Carboxymethyl)	56.86	1227.58	0.647675	12.591	0
LAVNcFVNNNR	P16422	C5(Carboxymethyl)	57.47	1321.63	0.34007	15.7607	0
GAFYcEKLPGPSGAGR	Q92485	C5(Carboxymethyl)	66.44	1667.79	0.741085	15.0298	1
KFEHcNFNDVTTR	P13987	C5(Carboxymethyl)	86.88	1668.74	0.680874	12.9481	1
KDLcNFNEQLEn	P13987	C4(Carboxymethyl); C-Term(GPI-H)	53.92	1567.71	0.218782	15.7139	1
TGTcGYcGLQFR	O75380	C4(Carboxymethyl); C7(Carboxymethyl)	70.92	1421.58	-0.439364	16.5201	0
KKScPNPGEIR	P08174	C4(Carboxymethyl)	44.93	1286.65	-0.808031	9.81259	2
LLQcDPSSASQF	P37235	C4(Carboxymethyl)	43.35	1353.6	-0.0839819	17.5305	0
KKGcPPDDIENPR	P05556	C4(Carboxymethyl)	41.48	1526.73	-0.525939	11.1299	2
FEHcNFNDVTTR	P13987	C4(Carboxymethyl)	70.31	1540.65	0.103164	13.7579	0
NHcGEmAPAcKR	P15328	C3(Carboxymethyl); M6(Oxidation); C10(Carboxymethyl)	44.41	1448.57	-0.100491	8.67698	1
DLcNFNEQLEn	P13987	C3(Carboxymethyl); C-Term(GPI-H)	65.72	1439.61	0.492143	19.086	0
LQcYNcPNPTADcK	P13987	C3(Carboxymethyl); C6(Carboxymethyl); C13(Carboxymethyl)	107.09	1743.67	1.19177	14.1922	0
STcGKcGYPAK	P61927	C3(Carboxymethyl); C6(Carboxymethyl)	37.74	1230.51	-0.588917	9.92732	1
GIcEcGVcK	P05556	C3(Carboxymethyl); C5(Carboxymethyl); C8(Carboxymethyl)	33.07	1085.4	0.201613	13.8185	0
NHcGEMAPAcK	P15328	C3(Carboxymethyl); C10(Carboxymethyl)	40.67	1276.48	-0.236569	11.0046	0
NHcGEMAPAcKR	P15328	C3(Carboxymethyl); C10(Carboxymethyl)	60.07	1432.58	0.0980927	9.91945	1
KGcPPDDIENPR	P05556	C3(Carboxymethyl)	68.62	1398.63	1.13693	11.9661	1
GScSTEVEKETQEK	O75348	C3(Carboxymethyl)	76.97	1612.7	-0.611193	11.4307	1
KGcPPDDIENPRGSK	P05556	C3(Carboxymethyl)	62.57	1670.78	-0.236701	11.1685	2
HFcPNVPIILVGNKK	P08134	C3(Carboxymethyl)	59.07	1736.95	-0.354842	16.2268	1
HcGEMAPAcK	P15328	C2(Carboxymethyl); C9(Carboxymethyl)	29.7	1162.43	0.336963	10.9697	0
NcPNPTADcK	P13987	C2(Carboxymethyl); C9(Carboxymethyl)	30.67	1178.44	-0.569923	11.3494	0
HcGEMAPAcKR	P15328	C2(Carboxymethyl); C9(Carboxymethyl)	49.62	1318.53	-0.756035	9.79118	1
QcQcTSVGAQNTVIcSK	P16422	C2(Carboxymethyl); C4(Carboxymethyl); C15(Carboxymethyl)	86.07	1943.81	0.298745	14.4895	0
RcLEEGKLVNK	P51970	C2(Carboxymethyl)	44.53	1346.71	0.423228	11.6892	2
DcGLPPDVPNAQPALEGR	P08174	C2(Carboxymethyl)	90.59	1906.9	0.421677	17.3475	0
RAKPEGALQNNDGLYDPDcDESGLFK	P16422	C19(Carboxymethyl)	60.64	2910.33	1.68492	15.8745	1
AKPEGALQNNDGLYDPDcDESGLFK	P16422	C18(Carboxymethyl)	56.19	2754.22	1.33166	16.7331	0
DKLPQPVQPDPVSHcK	P05556	C15(Carboxymethyl)	52.07	1845.92	-0.468796	13.1428	1
DIASGLIGPLIIcKK	P00450	C13(Carboxymethyl)	40.51	1598.91	-2.40024	19.3352	1
TYDPSGDSTLPTcSK	Q9Y2X3	C13(Carboxymethyl)	51.55	1629.69	-0.173421	14.1295	0
YSISRTEAADLcK	P16070	C12(Carboxymethyl)	48.77	1514.71	-1.18675	13.8219	1
DAAFQNVLTHVcLD	Q8NBU5	C12(Carboxymethyl)	52.01	1603.74	-0.0232404	20.2065	0
EVGPTNADPVcLAK	P00450	C11(Carboxymethyl)	76.72	1471.71	-0.0243964	15.3861	0
LRENELTYYccK	P13987	C10(Carboxymethyl); C11(Carboxymethyl)	51.16	1650.72	1.29076	14.5105	1
LRENELTYYccKK	P13987	C10(Carboxymethyl); C11(Carboxymethyl)	43.56	1778.81	0.374712	13.4598	2
RTDKDTEITcSER	P16422	C10(Carboxymethyl)	45.08	1611.73	0.146869	10.287	2
AAAHHYGAQcDKPNK	P51970	C10(Carboxymethyl)	61.86	1668.75	0.0959465	8.44308	0
cSALATQYmHcVNHAK	Q9NX63	C1(Carboxymethyl); M9(Oxidation); C11(Carboxymethyl)	68.87	1908.81	1.07891	13.1874	0
cSSDFDAcLITK	P13987	C1(Carboxymethyl); C8(Carboxymethyl)	64.62	1418.58	-1.20528	17.4544	0
cWKFEHcNFNDVTTR	P13987	C1(Carboxymethyl); C7(Carboxymethyl)	64.93	2015.84	-0.039367	15.7524	1
cSALATQYMHcVNHAK	Q9NX63	C1(Carboxymethyl); C11(Carboxymethyl)	52.6	1892.81	1.17468	14.4531	0
cDDLEALK	P05556	C1(Carboxymethyl)	40.08	964.43	0.702907	15.0281	0
cDDLEALKK	P05556	C1(Carboxymethyl)	41.8	1092.52	-0.759893	13.2527	1
cNFNDVTTR	P13987	C1(Carboxymethyl)	35.67	1127.48	-1.58412	13.8626	0
cIQMWFDPAQGNPNEEVAR	P15328	C1(Carboxymethyl)	84.07	2262.99	1.18228	19.4177	0
With chty Tio2(+) HF(+)
Sequence	Protein Group Accessions	Modifications	IonScore	MH+ [Da]	ΔM [ppm]	RT [min]	# Missed Cleavages
DYVAALEGmSSQQcs	P08582	M9(Oxidation); C14(Carboxymethyl); C-Term(GPI-H)	73.66	1705.71	0.471063	17.2608	2
DYVAALEGmSSQQcSg	P08582	M9(Oxidation); C14(Carboxymethyl); C-Term(GPI-H)	66.41	1762.73	2.05675	17.2866	2
VAALEGmSSQQcs	P08582	M7(Oxidation); C12(Carboxymethyl); C-Term(GPI-H)	62.59	1427.61	-0.4212	13.1111	1
VANmHGDETVGREL	P14384	M4(Oxidation)	57.87	1543.72	-0.822988	12.1303	0
TAcDLAPRAGTTd	P10696	C3(Carboxymethyl); C-Term(GPI-H)	54.3	1392.64	0.0462096	11.6285	1
ccKKDLcNFNE	P13987	C1(Carboxymethyl); C2(Carboxymethyl); C7(Carboxymethyl)	53.4	1490.56	0.116568	14.1562	2
EKEGLGASSHITTKs	P56159	C-Term(GPI-H)	51.77	1587.84	1.41375	9.87374	1
SVKTPAKGGVSPSs	Q6E0U4	C-Term(GPI-H)	49.56	1344.75	0.0879825	9.21591	0
IERLEmEQAQKa	Q5UCC4	M6(Oxidation); C-Term(GPI-H)	48.66	1504.78	-0.0193434	10.8948	1
LKSGmSPEQSRF	Q9UQ35	M5(Oxidation)	46.56	1382.67	-0.67653	11.3919	1
TAcDLAPPAGTTd	P05187	C3(Carboxymethyl); C-Term(GPI-H)	44.69	1333.59	-0.401803	13.1085	1
ccKKDLcNFNEQ	P13987	C1(Carboxymethyl); C2(Carboxymethyl); C7(Carboxymethyl)	43.91	1618.62	0.568339	13.976	2
TAcDLAPRa	P10696	C3(Carboxymethyl); C-Term(GPI-H)	43.69	1018.5	-0.0751547	12.6269	1
ccKKDLcNFNEQL	P13987	C1(Carboxymethyl); C2(Carboxymethyl); C7(Carboxymethyl)	42.52	1731.7	-0.364119	16.1807	2
NKcAVGAAcQPF	P15328	C3(Carboxymethyl); C9(Carboxymethyl)	42.29	1324.57	-0.561757	15.1767	0
VEGGKDAcQGDSGGPL	Q16651	C8(Carboxymethyl)	42.25	1547.67	0.889541	13.1285	0
VVEVRAHSDGGDGVVSQVKIs	Q12860	C-Term(GPI-H)	41.32	2181.16	0.446044	13.4693	0
cNFNEQLEn	P13987	C1(Carboxymethyl); C-Term(GPI-H)	40.86	1211.5	-0.173324	13.6362	2
With chty Tio2(-) HF(+)
Sequence	Protein Group Accessions	Modifications	IonScore	MH+ [Da]	ΔM [ppm]	RT [min]	# Missed Cleavages
REANGLPImESNcF	Q9NX14	M9(Oxidation); C13(Carboxymethyl)	55.25	1654.72	0.272725	16.4235	0
KEAKPDELm	Q9P0L0	M9(Oxidation)	44.29	1076.53	0.602422	9.79097	1
LAKGEVTEmF	Q8TCT9	M9(Oxidation)	49.88	1140.56	-1.18766	14.1095	1
EKAEIKEmGEm	P16422	M8(Oxidation); M11(Oxidation)	42.83	1326.59	-0.697622	9.12587	0
EKAEIKEmGEmHREL	P16422	M8(Oxidation); M11(Oxidation)	61.06	1861.88	1.03407	10.6743	0
AKGEVTEmF	Q8TCT9	M8(Oxidation)	49.18	1027.48	0.665854	13.1956	0
KTVVGGAmFF	P13073	M8(Oxidation)	46.37	1072.55	0.533492	16.4066	1
EKAEIKEmGEM	P16422	M8(Oxidation)	44.72	1310.6	-0.767267	11.3492	0
LKEEAAmKAKTE	Q96A26	M7(Oxidation)	49.16	1364.71	-0.211376	8.46253	1
VENQGEmLDNIEL	Q13277	M7(Oxidation)	65.26	1519.7	0.535501	18.433	1
HIENLNmEADPGQY	P35613	M7(Oxidation)	67.59	1646.71	0.456408	14.2287	1
KKEVAmDDHKL	P50993	M6(Oxidation)	44.98	1329.68	-1.03484	10.3887	0
KKEVSmDDHKL	P05023	M6(Oxidation)	51.68	1345.68	-0.77786	8.6358	0
SGPKImQEEGQPL	Q96A33	M6(Oxidation)	47.8	1429.7	0.61869	13.5661	0
GGASGmGGITAVTVNQSLL	P05787	M6(Oxidation)	50.52	1748.88	-0.147075	18.9199	1
VTGSTmPPTTVILGPSQPQ	Q14126	M6(Oxidation)	62.5	1926.99	1.44774	17.1992	1
HSKKmDLTVNGEQL	P16422	M5(Oxidation)	45.83	1615.81	0.562489	12.5824	1
VANmHGDETVGR	P14384	M4(Oxidation)	73.3	1301.59	-0.443321	8.85016	0
VANmHGDETVGREL	P14384	M4(Oxidation)	65.74	1543.72	0.442222	12.2384	0
VANmHGDETVGRELL	P14384	M4(Oxidation)	81.54	1656.8	-0.744818	13.9527	1
SKmGFVDNKR	P27487	M3(Oxidation)	52.35	1197.6	-1.11831	8.83996	1
DQmTIEDLNEAFPETKL	O75947	M3(Oxidation)	73.9	2009.93	-3.77187	19.1733	1
TAAPAAAAAPAKVEAKEESEESDEDmGF	P05388	M26(Oxidation)	49.31	2838.27	1.28919	14.3333	0
LVEKAKQEQRQKIVQAEGEAEAAKm	Q99623	M25(Oxidation)	46.91	2828.5	2.09283	12.1822	1
AAEEKKDEKKEESEESDDDmGF	P05387	M20(Oxidation)	54.25	2562.07	1.51239	10.7277	0
ImPSmNPDGF	P14384	M2(Oxidation); M5(Oxidation)	52.51	1140.47	0.265866	15.3758	0
VmGcAVGmAAGALF	P60602	M2(Oxidation); C4(Carboxymethyl); M8(Oxidation)	38.57	1387.61	-0.0316742	19.4791	1
ImPSMNPDGF	P14384	M2(Oxidation)	38.21	1124.48	0.63263	17.2699	0
KmNFPNGVTNGY	P14384	M2(Oxidation)	44.98	1357.62	-0.295748	14.1631	0
KmSVQPTVSLGGF	P06748	M2(Oxidation)	51.28	1366.7	0.0545693	16.605	1
NmHGDETVGREL	P14384	M2(Oxidation)	53.95	1373.61	-0.695298	11.9242	0
DmVPEPKIIDAAL	P20674	M2(Oxidation)	46.31	1427.75	0.190949	18.166	0
DmDSIIAEVKAQY	P05787	M2(Oxidation)	69.32	1498.71	0.694275	18.0673	0
KmVEKDQDGGRKL	P39019	M2(Oxidation)	57.58	1519.79	-0.210549	8.46484	0
RmGTPDPEYPDDY	P05187	M2(Oxidation)	37.05	1571.63	0.205803	14.1553	0
DmEKELEESGFDQF	Q58DX5	M2(Oxidation)	43.43	1719.7	-0.511051	17.9903	2
RGPAGDATVASEKESVm	Q15758	M17(Oxidation)	75.6	1720.82	0.945413	11.8112	0
DLGKVGEVIVTKDDAmLL	P10809	M16(Oxidation)	88.93	1932.04	1.2688	18.1705	2
ESPADAKDAARDm	Q96E39	M13(Oxidation)	52.78	1392.61	-0.226777	9.75853	0
EEGGDVDDLLDmI	P13010	M12(Oxidation)	50.07	1436.6	-4.61456	21.4204	2
VALAKGEVTEmF	Q8TCT9	M11(Oxidation)	76.93	1310.67	0.309159	15.2882	1
VLEDNSALDKmL	P27487	M11(Oxidation)	76.33	1363.68	-0.820701	15.3497	2
SRPNAQELPSmY	Q99623	M11(Oxidation)	41.9	1408.65	-2.91854	13.7164	0
YVDEKAPEFSmQGL	P16422	M11(Oxidation)	56.73	1629.75	0.0327229	15.7428	2
ASTADPLSNmVL	O43181	M10(Oxidation)	50.38	1234.6	-2.08449	17.8017	1
VDEKAPEFSmQ	P16422	M10(Oxidation)	52.82	1296.58	-2.00178	13.3167	1
VDEKAPEFSmQGL	P16422	M10(Oxidation)	62.3	1466.68	-0.236843	15.4158	1
mVEKDQDGGRKL	P39019	M1(Oxidation)	42.01	1391.69	-1.10757	8.93736	0
mGLPTPEDNLDHY	P27487	M1(Oxidation)	46.16	1517.66	0.171503	16.0182	1
mLNSNHELPDVSEF	Q9NPA0	M1(Oxidation)	63.69	1647.73	0.885906	16.982	1
ARTELLNVcm	P15328	C9(Carboxymethyl); M10(Oxidation)	43.12	1223.58	-0.466108	15.3817	2
RNENSPEMcR	O14798	C9(Carboxymethyl)	39.13	1293.53	-0.704532	9.89606	0
YFDVTEGKcAPF	P05067	C9(Carboxymethyl)	40.76	1434.62	-0.829218	17.9213	2
ESQPDSNLcGSHL	Q16651	C9(Carboxymethyl)	56.41	1444.6	-1.06429	14.4008	1
RSEHTGAcNPcTEGVDY	O14798	C8(Carboxymethyl); C11(Carboxymethyl)	70.19	1954.76	0.848021	13.451	0
SGNIIDIcPVGAL	P28331	C8(Carboxymethyl)	56.53	1329.67	1.17263	21.1716	0
VEGGKDAcQGDSGGPL	Q16651	C8(Carboxymethyl)	105.77	1547.66	0.0219294	13.1566	0
VNNNRQcQcTSVGAQNTVIcSKL	P16422	C7(Carboxymethyl); C9(Carboxymethyl); C20(Carboxymethyl)	60.31	2654.2	0.645084	15.1658	0
VNNNRQcQcTSVGAQ	P16422	C7(Carboxymethyl); C9(Carboxymethyl)	50.06	1737.73	1.46573	11.5731	0
VNNNRQcQcTSVGAQN	P16422	C7(Carboxymethyl); C9(Carboxymethyl)	55.76	1851.77	1.13271	11.3973	0
TSGFNKcAVGAAcQPF	P15328	C7(Carboxymethyl); C13(Carboxymethyl)	72.57	1716.74	-0.388149	16.4448	1
EKVEDAcQAcSPGFF	P29317	C7(Carboxymethyl); C10(Carboxymethyl)	69.45	1746.7	0.423152	17.5165	1
SARQEGcQDIATQL	P05187	C7(Carboxymethyl)	44.45	1577.72	-0.477279	15.0189	0
TRDTVcQcKEGTF	O14798	C6(Carboxymethyl); C8(Carboxymethyl)	54.64	1603.67	0.626283	13.0455	0
STGKVcNPDNPQEcL	Q9BYF1	C6(Carboxymethyl); C14(Carboxymethyl)	57.4	1720.72	0.585159	14.3559	0
RVEPVcSGLQAQIL	Q9BRQ6	C6(Carboxymethyl)	63.63	1570.82	-1.30647	17.5241	1
EGVHVcGGSLVSEQW	Q16651	C6(Carboxymethyl)	48.49	1644.73	0.832887	17.8037	1
SNPScPmIPLY	P14384	C5(Carboxymethyl); M7(Oxidation)	42.05	1295.56	-0.330911	18.6793	1
SAGVcDEAcSm	Q92485	C5(Carboxymethyl); C9(Carboxymethyl); M11(Oxidation)	25.82	1204.38	-0.436705	13.4489	0
SAGVcDEAcSmQH	Q92485	C5(Carboxymethyl); C9(Carboxymethyl); M11(Oxidation)	90.06	1469.5	-0.397632	12.2994	0
SGKFcEcDNF	P05556	C5(Carboxymethyl); C7(Carboxymethyl)	30.32	1265.44	-0.462892	15.3065	1
TKVTcL	P27487	C5(Carboxymethyl)	48.25	722.375	-0.137873	13.0073	0
SSKQcKDVSRL	P09497	C5(Carboxymethyl)	49.29	1308.66	-0.683464	10.5815	0
WEDcRTSY	P15328	C4(Carboxymethyl)	35.16	1117.42	-0.934492	13.7509	1
AGPcSQKADTVF	P27487	C4(Carboxymethyl)	62.5	1281.58	-1.70652	14.6241	0
NHcGEmAPAcK	P15328	C3(Carboxymethyl); M6(Oxidation); C10(Carboxymethyl)	60	1292.47	-1.30502	8.96264	0
NHcGEmAPAcKR	P15328	C3(Carboxymethyl); M6(Oxidation); C10(Carboxymethyl)	51.64	1448.57	-0.943186	8.51967	0
NHcGEmAPAcKRHF	P15328	C3(Carboxymethyl); M6(Oxidation); C10(Carboxymethyl)	44.54	1732.7	1.17795	10.7702	0
NKcAVGAAcQPF	P15328	C3(Carboxymethyl); C9(Carboxymethyl)	53.29	1324.57	-0.37744	15.1583	0
NHcGEMAPAcK	P15328	C3(Carboxymethyl); C10(Carboxymethyl)	48.54	1276.47	-0.810354	10.8901	0
NHcGEMAPAcKR	P15328	C3(Carboxymethyl); C10(Carboxymethyl)	58.33	1432.58	-0.0723279	9.70153	0
DAcLITKAGL	P13987	C3(Carboxymethyl)	62.64	1062.55	1.21108	17.3191	1
SAcDHTSKGF	P52803	C3(Carboxymethyl)	59.08	1110.45	0.644861	10.8221	0
EHcNFNDVT	P13987	C3(Carboxymethyl)	34.53	1136.43	-0.0248912	13.447	1
VAcQFPISLL	P54709	C3(Carboxymethyl)	47.79	1148.6	-0.391956	22.4257	1
DAcLITKAGLQ	P13987	C3(Carboxymethyl)	63.24	1190.61	-0.343022	16.3285	2
DEcVLDKLGW	P51970	C3(Carboxymethyl)	45.64	1235.56	-1.58352	20.5073	2
EHcNFNDVTT	P13987	C3(Carboxymethyl)	40.53	1237.48	-0.673375	13.6195	1
EHcNFNDVTTR	P13987	C3(Carboxymethyl)	54.05	1393.58	2.25982	12.496	1
DAcLITKAGLQVY	P13987	C3(Carboxymethyl)	72.04	1452.74	-0.467171	18.5218	2
QAcSGMNDPDFGY	P54709	C3(Carboxymethyl)	39.17	1462.52	-0.131572	17.62	1
EAcLEPQITPSYY	P51571	C3(Carboxymethyl)	50.17	1571.69	0.677808	19.0305	2
QVcPSAGSQPVPDAGPW	Q92485	C3(Carboxymethyl)	75.56	1753.79	0.407062	18.3225	0
NcPNPTADcK	P13987	C2(Carboxymethyl); C9(Carboxymethyl)	37.76	1178.44	-0.466337	11.305	0
ScELNPERcQY	P27487	C2(Carboxymethyl); C9(Carboxymethyl)	39.95	1457.57	-0.427686	14.6808	1
ScELNPERcQYY	P27487	C2(Carboxymethyl); C9(Carboxymethyl)	55.68	1620.63	-0.36337	15.7187	2
KcAVGAAcQPF	P15328	C2(Carboxymethyl); C8(Carboxymethyl)	65.21	1210.52	-0.344168	15.3723	0
YccKKDLcNF	P13987	C2(Carboxymethyl); C3(Carboxymethyl); C8(Carboxymethyl)	46.92	1410.54	-0.660513	14.9493	2
SccKYPR	P14384	C2(Carboxymethyl); C3(Carboxymethyl)	38.16	972.392	0.204471	9.95007	0
SccKYPREE	P14384	C2(Carboxymethyl); C3(Carboxymethyl)	39.56	1230.47	-1.37198	10.9493	0
EcSPNLGPW	P15328	C2(Carboxymethyl)	40.05	1060.44	1.15772	19.141	1
LcSDLVKAY	Q9BRQ6	C2(Carboxymethyl)	59.79	1069.52	0.593863	16.109	2
KcGIAVAPVSRW	P27487	C2(Carboxymethyl)	43.38	1344.71	-0.955515	15.4194	0
RcLVENAGDVAF	P08582	C2(Carboxymethyl)	41.21	1351.63	0.542482	17.0404	1
LcGVKGNFQTIGL	P05187	C2(Carboxymethyl)	55.45	1407.73	-0.679623	18.0029	2
GcPTTVANVETVAVSPT	P49821	C2(Carboxymethyl)	42.67	1703.82	2.86646	17.4408	0
TVPKEVGPTNADPVcL	P00450	C15(Carboxymethyl)	42.58	1697.84	-0.330018	16.1151	0
HKEKPGPEDKLHEQcRPW	P15328	C15(Carboxymethyl)	64.57	2272.09	-0.453007	11.8961	1
QGQLDSIPVSNPScPm	P14384	C14(Carboxymethyl); M16(Oxidation)	58.65	1746.77	0.970516	16.7738	1
QGQLDSIPVSNPScPmIPL	P14384	C14(Carboxymethyl); M16(Oxidation)	44.69	2069.99	0.719034	20.1307	1
QGQLDSIPVSNPScPM	P14384	C14(Carboxymethyl)	61.72	1730.77	0.792137	18.0592	1
SDADVPASARQEGcQDIATQ	P05187	C14(Carboxymethyl)	43.82	2119.92	0.900108	13.9335	0
ASRNPNMKKGDEcKNKmNFPNGVTNGY	P14384	C13(Carboxymethyl); M17(Oxidation)	49.69	3088.41	0.764668	12.1195	0
REANGLPIMESNcF	Q9NX14	C13(Carboxymethyl)	61.62	1638.72	-0.741887	17.934	0
DIIDDINSGAVEcPAS	P30050	C13(Carboxymethyl)	50.95	1676.74	4.17535	19.8749	0
VKIPGEKDSVIcL	P08174	C12(Carboxymethyl)	52.72	1458.79	-0.11196	16.3202	0
INLDKETKTGTcGY	O75380	C12(Carboxymethyl)	70.21	1600.75	0.912994	13.3919	1
VIVEVQDRKHIcPY	P14384	C12(Carboxymethyl)	60.88	1756.91	1.22025	13.8751	0
SASGAAEDGAcGcLPNPGTF	O96008	C11(Carboxymethyl); C13(Carboxymethyl)	53.7	1940.77	0.844594	18.8903	0
DSIPVSNPScPmIPL	P14384	C10(Carboxymethyl); M12(Oxidation)	48.26	1643.77	0.85783	19.9992	0
KITSLTEVVcGL	Q03405	C10(Carboxymethyl)	48.01	1320.71	-0.967408	18.8148	1
SVGAQNTVIcSKL	P16422	C10(Carboxymethyl)	56.8	1377.7	-0.375516	15.4649	0
EAGLIGKNAcGSGY	P49821	C10(Carboxymethyl)	52.1	1397.64	-0.506887	14.4723	1
RHKENVEQScEPGHQSPN	O75326	C10(Carboxymethyl)	45.76	2133.94	-0.509967	8.87195	0
cAVGAAcQPF	P15328	C1(Carboxymethyl); C7(Carboxymethyl)	42.28	1082.43	0.178326	18.0739	0
cKKKScPNPGEIR	P08174	C1(Carboxymethyl); C6(Carboxymethyl)	42.52	1575.76	0.334695	9.68041	0
cKEDcEQW	P15328	C1(Carboxymethyl); C5(Carboxymethyl)	29.79	1156.39	0.157631	14.3502	0
cLISGSSVQW	P08174	C1(Carboxymethyl)	42.14	1137.52	-0.167653	20.1757	1
cVSDTENNLGF	P42892	C1(Carboxymethyl)	68.64	1256.51	0.231757	18.6925	1
cEVQSQVDQKNF	Q9BZM4	C1(Carboxymethyl)	57.33	1482.65	-0.239308	14.1691	0
cQRSPGSQGVRDF	O43678	C1(Carboxymethyl)	59.02	1494.67	-0.932912	12.6841	0
cFDPSKIQLPEDE	Q9NX14	C1(Carboxymethyl)	48.74	1578.7	0.371445	18.1731	1
cSVDVDKDTITDVLL	P17301	C1(Carboxymethyl)	52.99	1693.82	2.43594	20.2619	1
cPHYEDSVPEDKTERY	P52803	C1(Carboxymethyl)	35.94	2025.85	-0.873147	12.9273	1
cPAPPQIDNGIIQGERDHY	P08174	C1(Carboxymethyl)	72.73	2181.01	1.31897	15.8794	0

## Sheet: SHSY-5Y cell
This table represent only modified peptides.
With try Tio2(+) HF(+)
Sequence	Protein Group Accessions	Modifications	IonScore	MH+ [Da]	ΔM [ppm]	RT [min]	# Missed Cleavages
TESVTSGPmSPEGSPSK	P35612	M9(Oxidation)	67.26	1693.76	0.6405	12.1378	0
FYAAAms	P15328	M6(Oxidation); C-Term(GPI-H)	41.53	819.371	0.380668	13.2877	0
TEVVmNSQQTPVGTPK	O75781	M5(Oxidation)	91.78	1731.86	1.02586	12.9786	0
DETmSPSTAFQVK	Q12860	M4(Oxidation)	60.54	1456.67	2.10662	14.8133	0
EAmEDGEIDGNK	P19338	M3(Oxidation)	53.02	1323.54	-0.885582	10.9722	0
SSSEESDSDREALAAmNAAQVK	Q13428	M16(Oxidation)	39.93	2312.03	0.158208	13.3658	1
ESLKEEDESDDDNm	P25788	M14(Oxidation)	61.38	1671.62	0.799053	11.3973	1
TDPPIIEGNmEAAR	Q12860	M10(Oxidation)	49.48	1529.73	0.613371	14.0588	0
mSISEGTVSDK	P46821	M1(Oxidation)	49.49	1169.53	-0.884859	11.9713	0
mNNGDVDLTSDR	Q12860	M1(Oxidation)	75.87	1352.57	-0.903739	12.7442	0
DNEISTFHn	P51654	C-Term(GPI-H)	41.17	1119.51	-0.256466	13.5105	0
LGQAGSGGGGTGDSEGs	Q9BZR6	C-Term(GPI-H)	37.03	1436.62	-0.40033	10.5781	0
QIHQTDTGSTLDTTg	P78333	C-Term(GPI-H)	65.64	1617.77	1.59179	12.5117	0
VENSLEPADDTVHESAEPs	P52803	C-Term(GPI-H)	58.21	2068.93	0.624508	14.0971	0
VENSLEPADDTVHESAEPSRGEn	P52803	C-Term(GPI-H)	43.28	2525.14	0.824492	13.1695	1
NDGGIYTcFAENNR	Q12860	C8(Carboxymethyl)	79.42	1631.68	0.712789	16.2866	0
FEHcNFNDVTTR	P13987	C4(Carboxymethyl)	57.21	1540.65	0.0239309	13.9997	0
DLcNFNEQLEn	P13987	C3(Carboxymethyl); C-Term(GPI-H)	55.12	1439.61	1.34008	16.5707	0
LRcEEAGScGSd	Q9Y2I2	C3(Carboxymethyl); C9(Carboxymethyl); C-Term(GPI-H)	68.75	1385.53	-0.197125	11.845	1
LRcEEAGScGSDs	Q9Y2I2	C3(Carboxymethyl); C9(Carboxymethyl); C-Term(GPI-H)	60.2	1472.56	0.0309051	11.7542	1
LQcYNcPNPTADcK	P13987	C3(Carboxymethyl); C6(Carboxymethyl); C13(Carboxymethyl)	81.81	1743.67	0.281668	14.4043	0
IcDPGELGs	P26992	C2(Carboxymethyl); C-Term(GPI-H)	58.03	991.44	0.0330937	15.3379	0
YDPEAASAPGSGNPcHEASAAQK	P81605	C15(Carboxymethyl)	35.31	2315.98	-0.130781	12.9843	0
LRENELTYYccK	P13987	C10(Carboxymethyl); C11(Carboxymethyl)	38.25	1650.72	3.50925	14.7364	1
ccTESLVNR	P02768	C1(Carboxymethyl); C2(Carboxymethyl)	47.08	1140.47	0.607737	14.1167	0
With try Tio2(-) HF(+)
Sequence	Protein Group Accessions	Modifications	IonScore	MH+ [Da]	ΔM [ppm]	RT [min]	# Missed Cleavages
QALHEAVEmDR	P05186	M9(Oxidation)	49.97	1314.61	-0.356919	11.2315	0
LGASSASmR	A6NGN9	M8(Oxidation)	41.69	895.431	0.996846	9.31228	0
KDVDGAYmTK	P04264	M8(Oxidation)	64.81	1143.54	0.192053	9.35996	1
QVLDNLTmEK	P35527	M8(Oxidation)	53.66	1206.6	0.536444	14.4408	0
PPIIEGNmEAAR	Q12860	M8(Oxidation)	53.47	1313.65	-0.64532	13.152	0
EVSTNTAmIQTSK	P13646	M8(Oxidation)	73.16	1425.7	4.77106	12.2222	0
AVDLIPWmEYEFR	Q12860	M8(Oxidation)	60.69	1684.81	0.849487	20.1337	0
YVHKDETmSPSTAFQVK	Q12860	M8(Oxidation)	70.06	1983.95	1.18992	12.6215	1
DVDNAYmIK	P35908	M7(Oxidation)	49.09	1084.5	2.12581	13.9559	0
EQYEAmAER	P13646	M6(Oxidation)	40.97	1142.48	0.429824	10.8306	0
NHEEEmNALR	P02533	M6(Oxidation)	37.54	1258.55	-1.44933	9.58646	0
NHEEEmKDLR	P13645	M6(Oxidation)	49.95	1316.59	-0.550895	8.57033	1
KVLEPmPSTAEISTSGAVLK	Q12860	M6(Oxidation)	63.86	2074.11	0.828164	14.9968	1
GSGNmEEEcEKFLR	O00451	M5(Oxidation); C9(Carboxymethyl)	41.77	1702.71	1.98048	13.9798	1
YVLYmVNFDGYSAcDHTSK	P52803	M5(Oxidation); C14(Carboxymethyl)	66.17	2286.97	0.0711166	17.3942	0
NMQDmVEDYR	P04264	M5(Oxidation)	58.46	1316.52	0.0603877	14.0307	0
TLNDmRQEYEQLIAK	P35527	M5(Oxidation)	58.49	1867.92	0.00337206	15.355	1
VLEPmPSTAEISTSGAVLK	Q12860	M5(Oxidation)	72.57	1946.02	0.882316	16.2184	0
ADLEmQIESLTEELAYLKK	P13645	M5(Oxidation)	49.34	2240.14	-0.705454	21.2842	1
SDLEmQYETLQEELMALKK	P35527	M5(Oxidation)	44.46	2315.12	4.04309	19.7282	1
KTEmEIVDGLIEGcK	O95980	M4(Oxidation); C14(Carboxymethyl)	113.81	1738.83	1.6347	17.0511	1
SISmSVAGSR	P19013	M4(Oxidation)	45.69	1010.49	0.424365	11.5111	0
DETmSPSTAFQVK	Q12860	M4(Oxidation)	56.28	1456.66	-0.07221	14.7493	0
NTmLANKEcQAALEVLQESPLYDcR	O00451	M3(Oxidation); C9(Carboxymethyl); C24(Carboxymethyl)	50.6	2971.35	-0.969998	19.4761	1
FEmEQNLR	P35527	M3(Oxidation)	39.03	1082.5	1.46743	12.4776	0
VTmQNLNDR	P13645;P02533	M3(Oxidation)	54.39	1106.53	-0.119171	10.3405	0
NFmLDSNGELLIR	Q12860	M3(Oxidation)	69.9	1537.77	0.0036642	18.1934	0
LEmDKFPFVALSK	P05186	M3(Oxidation)	42.02	1540.81	0.641772	17.1796	1
VEmEDDDFTASLSK	P54289	M3(Oxidation)	88.98	1602.69	0.661323	15.3865	0
YSmVGGNLVINNPDK	Q12860	M3(Oxidation)	105.13	1636.8	0.72627	15.0414	0
YSmVGGNLVINNPDKQK	Q12860	M3(Oxidation)	100.06	1892.95	0.700113	13.8606	1
NmQDmVEDYR	P04264	M2(Oxidation); M5(Oxidation)	50.36	1332.52	-0.704691	12.4386	0
LmNScLQAR	O60609	M2(Oxidation); C5(Carboxymethyl)	39.66	1109.51	0.343404	12.5643	0
ImVcEKDPALK	P26992	M2(Oxidation); C4(Carboxymethyl)	58.9	1320.65	-0.561487	13.2299	1
YmHLFSTIK	P26992	M2(Oxidation)	43.59	1155.59	2.31637	13.9577	0
SmLLFANVSAR	A6NGN9	M2(Oxidation)	50.27	1224.64	-0.228567	16.5641	0
FmPLSDVLYGR	Q10588	M2(Oxidation)	54.38	1313.65	-0.809608	18.2827	0
SmYLDIEYAPK	O15394	M2(Oxidation)	61.33	1345.63	-1.29179	16.3458	0
TmQVHLTVQVPPK	Q7Z3B1	M2(Oxidation)	67.11	1493.81	-2.87723	13.7429	0
AGQSVDFPWAAVDNMmVR	Q7Z3B1	M16(Oxidation)	65.76	2009.92	0.804335	19.8723	0
AGQSVDFPWAAVDNmmVR	Q7Z3B1	M15(Oxidation); M16(Oxidation)	73.82	2025.92	0.536259	18.4812	0
MNNGDVDLTSDRYSmVGGNLVINNPDK	Q12860	M15(Oxidation)	53.54	2954.37	1.80662	16.3547	1
INTQEYLDVLGRPmVLAGK	Q9NY47	M14(Oxidation)	49.07	2133.14	-0.0253529	17.9004	0
ILALAPTFEMNPmK	Q12860	M13(Oxidation)	52.95	1591.82	0.899451	18.1251	0
ILALAPTFEMNPmKK	Q12860	M13(Oxidation)	53.95	1719.92	0.619948	16.8338	1
DAKTDPPIIEGNmEAAR	Q12860	M13(Oxidation)	45.24	1843.89	-0.184001	13.4566	1
ALLQAILQTEDmLK	P15924	M12(Oxidation)	72.58	1602.88	1.16641	20.2118	0
WLLNEFPVFITmDK	Q12860	M12(Oxidation)	60.49	1768.9	0.580632	21.6982	0
WLLNEFPVFITmDKR	Q12860	M12(Oxidation)	43.13	1925.01	4.25113	20.3203	1
NVSTGDVNVEmNAAPGVDLTQLLNNmR	P13645	M11(Oxidation); M26(Oxidation)	45.98	2904.38	-0.345437	19.2469	0
SGPGAYESGImVSK	P54289	M11(Oxidation)	66.44	1398.66	0.439044	13.8322	0
ILALAPTFEmNPmK	Q12860	M10(Oxidation); M13(Oxidation)	55.63	1607.82	0.408872	17.1728	0
FFGEIDPSLmR	P54289	M10(Oxidation)	48.18	1327.63	-0.825151	17.5378	0
RLEQEVDGVmR	Q9NY47	M10(Oxidation)	52.21	1347.67	-0.528336	12.2163	1
TDPPIIEGNmEAAR	Q12860	M10(Oxidation)	56.87	1529.73	1.01236	13.8938	0
NVIMFLGDGmGVSTVTAAR	P05186	M10(Oxidation)	100.02	1954.98	3.35414	18.7512	0
mEHYVLYmVNGEGHAScDHR	O43921	M1(Oxidation); M8(Oxidation); C17(Carboxymethyl)	46.94	2438	-0.0359203	13.124	0
mNNGDVDLTSDRYSmVGGNLVINNPDK	Q12860	M1(Oxidation); M15(Oxidation)	56.44	2970.36	1.454	16.1101	1
mSGEcAPNVSVSVSTSHTTISGGGSR	P04264	M1(Oxidation); C5(Carboxymethyl)	56.35	2582.15	0.831893	14.2168	0
mLFcScQDQAcAER	O00451	M1(Oxidation); C4(Carboxymethyl); C6(Carboxymethyl); C11(Carboxymethyl)	71.55	1794.65	1.76467	15.397	0
mcASScDFVK	O94772	M1(Oxidation); C2(Carboxymethyl); C6(Carboxymethyl)	33.45	1222.44	-0.184842	14.1512	0
mcASScDFVKR	O94772	M1(Oxidation); C2(Carboxymethyl); C6(Carboxymethyl)	45.17	1378.54	-0.108571	12.9225	1
mEHYVLYMVNGEGHAScDHR	O43921	M1(Oxidation); C17(Carboxymethyl)	63.8	2422	1.36718	14.0774	0
mENDLPQK	P19256	M1(Oxidation)	44.59	990.456	-0.147492	10.5589	0
mNNGDVDLTSDR	Q12860	M1(Oxidation)	89.46	1352.57	-1.08424	12.6634	0
mPFINIPVLDIK	O95980	M1(Oxidation)	65.53	1415.8	0.0241761	20.4548	0
mPFINIPVLDIKK	O95980	M1(Oxidation)	38.95	1543.89	0.646449	18.5342	1
mILEIAPTSDNDFGR	O15394	M1(Oxidation)	48.31	1694.81	0.193197	17.1088	0
SESAHPVGSPGESGTs	P52798	C-Term(GPI-H)	43.02	1528.69	-0.268847	10.6286	0
KSESAHPVGSPGESGTs	P52798	C-Term(GPI-H)	85.97	1656.79	2.62584	9.19719	1
VFDVNDKVENSLEPADDTVHESAEPSRGEn	P52803	C-Term(GPI-H)	71.45	3342.54	1.50974	15.1263	2
VFVRPTNScmK	P52803	C9(Carboxymethyl); M10(Oxidation)	62.49	1355.64	-0.708847	11.8054	0
NTMLANKEcQAALEVLQESPLYDcR	O00451	C9(Carboxymethyl); C24(Carboxymethyl)	57.9	2955.36	0.794403	19.9179	1
QGEDAEVVcR	O15394	C9(Carboxymethyl)	54.57	1163.5	0.85064	12.5451	0
GSGNMEEEcEK	O00451	C9(Carboxymethyl)	75.21	1270.45	-1.48529	10.4522	0
VFVRPTNScMK	P52803	C9(Carboxymethyl)	52.93	1339.65	-1.05048	12.7823	0
GSGNMEEEcEKFLR	O00451	C9(Carboxymethyl)	69.91	1686.71	1.22805	15.265	1
GDSSGEGVcDKSPLER	P08582	C9(Carboxymethyl)	67.78	1693.73	0.207794	13.1305	1
AQDAGVYQcLASNPVGTVVSR	Q02246	C9(Carboxymethyl)	108.17	2193.06	1.46735	18.0661	0
LAANDLQGcAVATGPYHPIWTGR	Q9BZR6	C9(Carboxymethyl)	62.17	2469.2	-0.0608178	17.3591	0
ENELTYYccK	P13987	C8(Carboxymethyl); C9(Carboxymethyl)	32.64	1381.53	-0.659951	13.6139	0
ENELTYYccKK	P13987	C8(Carboxymethyl); C9(Carboxymethyl)	38.41	1509.62	0.366851	12.5247	1
LNDNPWVcDcR	Q9BZR6	C8(Carboxymethyl); C10(Carboxymethyl)	49.27	1450.57	-0.140638	16.4078	0
LADFHANcR	O00451	C8(Carboxymethyl)	42.97	1104.49	-0.0806068	12.386	0
VADFLSWcR	Q10588	C8(Carboxymethyl)	53.81	1154.53	0.10099	18.9633	0
GQAGEYEcVTHN	A6NGN9	C8(Carboxymethyl)	61.33	1365.54	0.025598	12.8855	0
GSSSEVPcSLPQR	Q9BZR6	C8(Carboxymethyl)	53.04	1404.64	0.139127	13.9117	0
VSSSDVTcATPPER	Q86UN3	C8(Carboxymethyl)	85.71	1506.67	0.398172	13.0693	0
SEDYELLcPNGAR	P08582	C8(Carboxymethyl)	64.67	1524.66	0.120412	16.3052	0
LADFFTNcQPESR	P56159	C8(Carboxymethyl)	59.14	1585.69	-0.361118	17.193	0
ISIGGGScAISGGYGSR	P02538	C8(Carboxymethyl)	82.65	1599.74	0.605049	15.64	0
NDGGIYTcFAENNR	Q12860	C8(Carboxymethyl)	95.68	1631.68	0.263912	16.1332	0
GQAGEYEcVTHNGVN	A6NGN9	C8(Carboxymethyl)	70.19	1635.67	-0.654887	13.6095	0
SYDYQSVcEPGAAPK	P54289	C8(Carboxymethyl)	49.99	1672.72	0.954492	14.6127	0
KTPNNPScNADLINR	P54289	C8(Carboxymethyl)	43.56	1714.82	-0.710179	13.0014	1
EQSGDYEcSASNDVAAPVVR	Q9P121	C8(Carboxymethyl)	96.13	2154.93	0.838465	15.0865	0
GQAGEYEcVTHNGVNSAPDSR	A6NGN9	C8(Carboxymethyl)	69.43	2248.96	2.05809	13.1582	0
DQAGEYEcSAENDVSFPDVR	Q7Z3B1	C8(Carboxymethyl)	82.79	2288.93	1.25459	17.5249	0
DQAGEYEcSAENDVSFPDVRK	Q7Z3B1	C8(Carboxymethyl)	67.81	2417.02	0.501022	15.9729	1
TELLNVcmNAK	P15328	C7(Carboxymethyl); M8(Oxidation)	47.38	1309.61	-0.370403	15.2523	0
DAGIYYcLASNNYGmVR	Q12860	C7(Carboxymethyl); M15(Oxidation)	86.79	1983.86	0.679997	18.2371	0
NEMGSVccSYAGHHTNcR	O95980	C7(Carboxymethyl); C8(Carboxymethyl); C17(Carboxymethyl)	49.32	2142.77	0.0570836	13.0302	0
KAYGEAcSGPHcQR	O60609	C7(Carboxymethyl); C12(Carboxymethyl)	82.71	1622.67	1.18356	9.928	1
NYPSSLcALcVGDEQGR	P08582	C7(Carboxymethyl); C10(Carboxymethyl)	87.84	1927.82	1.18148	17.6823	0
VLNVPLcK	P15328	C7(Carboxymethyl)	46.5	943.528	-0.297469	15.5863	0
ADFHANcR	O00451	C7(Carboxymethyl)	46.26	991.405	0.0581304	12.4307	0
SSYISIcNR	O00451	C7(Carboxymethyl)	62.08	1100.5	-0.253085	14.8708	0
AADNYEcNR	Q86Y78	C7(Carboxymethyl)	47.95	1113.43	-0.144688	10.5099	0
STSSFScLSR	P35908	C7(Carboxymethyl)	54.69	1132.49	0.317877	14.4222	0
DFTENPcLR	O00451	C7(Carboxymethyl)	42.61	1152.5	-0.617516	15.3297	0
WAPDIYcPR	Q86Y78	C7(Carboxymethyl)	46.66	1178.53	0.107418	16.6511	0
SEGLLAcGTNAR	O75326	C7(Carboxymethyl)	48.77	1249.59	0.850184	14.3981	0
TELLNVcMNAK	P15328	C7(Carboxymethyl)	67.85	1293.62	-0.248188	16.5603	0
DEGTYTcALHH	P04216	C7(Carboxymethyl)	62.38	1304.52	1.08109	13.3672	0
VSLAGAcGVGGYGSR	P13647	C7(Carboxymethyl)	76.44	1411.66	-0.872203	15.2563	0
QTILPScSYEDK	O00451	C7(Carboxymethyl)	52.3	1441.65	1.23997	15.2163	0
DAGIYYcLASNNY	Q12860	C7(Carboxymethyl)	45.36	1524.63	1.27502	20.4309	0
VTSLTAcLVDQSLR	P04216	C7(Carboxymethyl)	116.4	1563.8	-0.0877805	18.2807	0
DEGTYTcALHHSGH	P04216	C7(Carboxymethyl)	47.6	1585.63	0.51507	12.6499	0
TPNNPScNADLINR	P54289	C7(Carboxymethyl)	69.27	1586.73	1.39462	14.149	0
DAGIYYcLASNNYGMVR	Q12860	C7(Carboxymethyl)	102.81	1967.86	1.14107	19.1412	0
FNWNHcGEMAPAcK	P15328	C6(Carboxymethyl); C13(Carboxymethyl)	32.7	1723.67	-0.216184	15.0947	0
IKVDDcGK	Q9P0K9	C6(Carboxymethyl)	42.68	935.45	0.188948	10.2239	1
GRPAVcQPQGR	Q5T749	C6(Carboxymethyl)	41.13	1226.61	-0.671876	10.289	0
EAGDVcYADVYR	Q07955	C6(Carboxymethyl)	58.2	1418.59	2.12355	15.5881	0
AQPVScFTHLVQANVR	Q9NY47	C6(Carboxymethyl)	94.54	1827.92	0.701486	17.4069	0
GMVLLcDPPYHFPDDLSYR	Q12860	C6(Carboxymethyl)	47.99	2296.04	-1.52476	19.4861	0
ANELcAAESNcSSR	O00451	C5(Carboxymethyl); C11(Carboxymethyl)	82.91	1570.61	0.160627	13.3377	0
ASDQcLKEQScSTK	P56159	C5(Carboxymethyl); C11(Carboxymethyl)	60.3	1643.69	-0.532638	10.9338	1
LMNScLQAR	O60609	C5(Carboxymethyl)	41.09	1093.51	0.0518987	13.7859	0
KSNHcLDAAK	O00451	C5(Carboxymethyl)	55.95	1144.54	-0.985048	8.69358	1
AETEcQNTEYQQLLDIK	P13645	C5(Carboxymethyl)	88.96	2083.95	1.45953	17.9758	0
QEIEcQNQEYSLLLSIK	P35527	C5(Carboxymethyl)	107.21	2096.02	1.09401	19.3865	0
VTTScPQQGLQAVPVGIPAASQR	Q9BZR6	C5(Carboxymethyl)	44.4	2366.22	1.76786	16.8901	0
FREcNmGNLIcDAmINNNLR	P21589	C4(Carboxymethyl); M6(Oxidation); C11(Carboxymethyl); M14(Oxidation)	55.08	2489.07	-0.1295	16.448	1
KDLcNFNEQLEn	P13987	C4(Carboxymethyl); C-Term(GPI-H)	52.21	1567.71	0.763841	15.7931	1
MLFcScQDQAcAER	O00451	C4(Carboxymethyl); C6(Carboxymethyl); C11(Carboxymethyl)	101.91	1778.65	1.04919	16.6024	0
LLQcVDHSTHPDcALK	Q10588	C4(Carboxymethyl); C13(Carboxymethyl)	61.18	1895.87	2.01669	14.069	0
GNNcLDAAK	P56159	C4(Carboxymethyl)	41.55	963.42	0.0220507	11.525	0
SNHcLDAAK	O00451	C4(Carboxymethyl)	56.06	1016.45	0.0910743	9.48041	0
FFLcQVAGDAK	P13591	C4(Carboxymethyl)	71.66	1256.6	-0.955711	18.0371	0
IMVcEKDPALK	P26992	C4(Carboxymethyl)	64.07	1304.66	-0.536214	13.6968	1
FEHcNFNDVTTR	P13987	C4(Carboxymethyl)	67.43	1540.65	0.103164	13.7724	0
SYTcSVQTQHEPK	Q13449	C4(Carboxymethyl)	73.73	1565.69	-0.214241	11.7623	0
FSScGGGGGSFGAGGGFGSR	P04264	C4(Carboxymethyl)	138.17	1766.72	0.672434	15.3789	0
DLcNFNEQLEn	P13987	C3(Carboxymethyl); C-Term(GPI-H)	60.84	1439.61	0.237761	19.0068	0
LRcEEAGScGSDs	Q9Y2I2	C3(Carboxymethyl); C9(Carboxymethyl); C-Term(GPI-H)	78.72	1472.56	0.445387	11.7037	1
FGcSQYEcVPR	O95980	C3(Carboxymethyl); C8(Carboxymethyl)	78.29	1404.56	0.120018	15.4254	0
SEcHFVGcHHSR	Q8NI32	C3(Carboxymethyl); C8(Carboxymethyl)	38.56	1514.59	0.492899	10.133	0
LQcYNcPNPTADcK	P13987	C3(Carboxymethyl); C6(Carboxymethyl); C13(Carboxymethyl)	87.13	1743.67	0.491691	14.2208	0
SDcVEILK	O95980	C3(Carboxymethyl)	48.07	964.466	0.130166	15.1747	0
YDcEAASR	O15394	C3(Carboxymethyl)	42.21	972.372	-0.419848	10.9849	0
EYcQAIFR	O95980	C3(Carboxymethyl)	42.25	1087.49	1.55145	15.9668	0
TAcLVDQSLR	P04216	C3(Carboxymethyl)	66.99	1163.57	0.215891	15.0476	0
MVcEKDPALK	P26992	C3(Carboxymethyl)	41.98	1191.58	0.71409	13.7273	1
DVcEQIFSSK	O95980	C3(Carboxymethyl)	48.79	1213.54	0.498536	17.04	0
GScGIGGGIGGGSSR	P02533	C3(Carboxymethyl)	61.16	1279.57	-1.23443	13.2808	0
YTcFAENFMGK	Q02246	C3(Carboxymethyl)	53.34	1368.56	0.834786	17.8146	0
WEcNRPAAPGGPLK	O43921	C3(Carboxymethyl)	48.36	1553.75	1.07866	13.7021	0
WEcNRPHSPNGPLK	P52803	C3(Carboxymethyl)	40.81	1692.79	0.297305	12.4527	0
YTcTAQTIVDNSSASADLVVR	Q12860	C3(Carboxymethyl)	133.14	2272.08	0.738601	17.6892	0
TYNTNAQVPDSAGTATAYLcGVK	P05186	C20(Carboxymethyl)	44.96	2403.11	0.667072	17.1286	0
YcYTQHTmEVTGNSISVTK	Q86Y78	C2(Carboxymethyl); M8(Oxidation)	44	2235.99	0.465793	14.1821	0
ScNAQSDQGAMNDmK	O95980	C2(Carboxymethyl); M14(Oxidation)	76.25	1673.62	0.266307	10.5031	0
NcPNPTADcK	P13987	C2(Carboxymethyl); C9(Carboxymethyl)	34.27	1178.45	-0.155579	11.4231	0
QcQPSDTVcASVR	O94772	C2(Carboxymethyl); C9(Carboxymethyl)	73.1	1509.63	0.826941	13.8567	0
GcPSGDPcLPYFcVQGcK	O95980	C2(Carboxymethyl); C8(Carboxymethyl); C13(Carboxymethyl); C17(Carboxymethyl)	71.1	2105.79	-1.87935	19.1159	0
AcNLNDNcK	O00451	C2(Carboxymethyl); C8(Carboxymethyl)	48.61	1110.42	-2.60624	11.1007	0
AcNLNDNcKK	O00451	C2(Carboxymethyl); C8(Carboxymethyl)	42.64	1238.51	-0.167746	9.29992	1
PcPGAcVcYNEPK	Q9BZR6	C2(Carboxymethyl); C6(Carboxymethyl); C8(Carboxymethyl)	63.1	1554.59	0.629261	14.5447	0
YcTGEcAAHTK	Q96KR4	C2(Carboxymethyl); C6(Carboxymethyl)	38.04	1299.5	-0.528857	10.7768	0
McASScDFVKR	O94772	C2(Carboxymethyl); C6(Carboxymethyl)	39.97	1362.55	-0.974953	13.7504	1
EcQAALEVLQESPLYDcR	O00451	C2(Carboxymethyl); C17(Carboxymethyl)	100.16	2182.97	1.33431	19.9849	0
TcSVQTQHEPK	Q13449	C2(Carboxymethyl)	60.24	1315.59	-0.98732	9.46888	0
DcENYITLLER	O75326	C2(Carboxymethyl)	66.91	1426.65	0.244614	19.7107	0
LcLSEHSSEDDRR	O95980	C2(Carboxymethyl)	38.56	1604.7	0.421069	11.7696	1
ScNAQSDQGAMNDMK	O95980	C2(Carboxymethyl)	87.88	1657.63	0.294186	12.6769	0
DYSLQIQNVDVTDDGPYTcSVQTQHTPR	Q7Z3B1	C19(Carboxymethyl)	70.34	3238.46	0.422499	17.4329	0
HQVLLHVGLPPREPVLScR	P26992	C18(Carboxymethyl)	68.2	2208.21	1.98037	15.8112	1
MEHYVLYMVNGEGHAScDHR	O43921	C17(Carboxymethyl)	37.91	2406.01	-0.102996	14.5116	0
LTNTNLLFVVAEKPLcSQcEAGR	Q9NY47	C16(Carboxymethyl); C19(Carboxymethyl)	53.87	2622.29	1.62854	19.1433	0
DGPTSSTNPEVTHDPcNYHSHAGAR	Q6NW40	C16(Carboxymethyl)	38.76	2708.15	3.49035	12.1145	0
YVDSSPTGIVVSPWcScR	O00451	C15(Carboxymethyl); C17(Carboxymethyl)	98.82	2071.91	1.38041	18.7832	0
IFNIQLEDEGIYEcEAENIR	Q12860	C14(Carboxymethyl)	67.16	2456.13	0.321408	19.6526	0
IQKVDVYDEGSYTcSVQTQHEPK	Q13449	C14(Carboxymethyl)	54.1	2712.25	0.222243	14.0153	1
NIINSDGGPYVcR	O15394	C12(Carboxymethyl)	54.85	1465.67	0.290498	15.4234	0
TIVYLDGSSQScR	P21589	C12(Carboxymethyl)	72.91	1486.68	-0.840329	15.1685	0
GLELGHSGLYAcFHR	P26992	C12(Carboxymethyl)	46.33	1717.81	-0.925378	15.8491	0
DVILLGDFNADcASLTK	P49184	C12(Carboxymethyl)	90.75	1852.9	1.46425	20.546	0
RGDQNPPSYLFcGLFGD	Q6NW40	C12(Carboxymethyl)	71.88	1943.86	-0.198565	21.4533	1
VDVYDEGSYTcSVQTQHEPK	Q13449	C11(Carboxymethyl)	65.42	2343.01	0.892529	14.4607	0
LRENELTYYccK	P13987	C10(Carboxymethyl); C11(Carboxymethyl)	46.34	1650.71	0.625213	13.3126	1
LRENELTYYccKK	P13987	C10(Carboxymethyl); C11(Carboxymethyl)	54.44	1778.81	0.923709	12.4657	2
EAGIQPSLLcVR	P08582	C10(Carboxymethyl)	54.05	1343.7	-0.402258	17.4006	0
MVNGEGHAScDHR	O43921	C10(Carboxymethyl)	67.06	1470.59	0.212417	8.68407	0
SGGGGGGGGcGGGGGVSSLR	P13645	C10(Carboxymethyl)	100.45	1550.66	-0.168934	12.52	0
MVNFDGYSAcDHTSK	P52803	C10(Carboxymethyl)	65	1732.69	-1.23859	14.6786	0
cIPKPQVcLTTFDK	O95980	C1(Carboxymethyl); C8(Carboxymethyl)	50.56	1708.83	1.72	17.0606	0
cVPLEEcLSTGcR	Q86Y78	C1(Carboxymethyl); C7(Carboxymethyl); C12(Carboxymethyl)	61.53	1583.64	0.334328	17.7992	0
cNLNDNcKK	O00451	C1(Carboxymethyl); C7(Carboxymethyl)	36.72	1167.48	0.772179	9.36332	1
cWKFEHcNFNDVTTR	P13987	C1(Carboxymethyl); C7(Carboxymethyl)	70.43	2015.84	2.3223	15.7152	1
cPGAcVcYNEPK	Q9BZR6	C1(Carboxymethyl); C5(Carboxymethyl); C7(Carboxymethyl)	40.12	1457.54	-0.39316	14.3151	0
cLcPAAYTGILcEK	Q9Y2I2	C1(Carboxymethyl); C3(Carboxymethyl); C12(Carboxymethyl)	57.99	1658.71	0.514472	19.4528	0
ccQPDAADKASVLEPGRPASAGNALK	Q9BZR6	C1(Carboxymethyl); C2(Carboxymethyl)	58.57	2685.26	0.294769	14.3875	1
cVVEDKNSK	Q13449	C1(Carboxymethyl)	42.32	1079.5	0.59456	8.92079	1
cLAEGAGDVAFVK	P08582	C1(Carboxymethyl)	86.95	1337.64	-0.0820636	16.6637	0
cGLQELGPGLFR	Q9BZR6	C1(Carboxymethyl)	61.9	1347.67	-0.245972	19.3582	0
cLVENAGDVAFVR	P08582	C1(Carboxymethyl)	71.83	1450.7	0.042917	17.5547	0
cEGAGVPPPAFEWYK	Q7Z3B1	C1(Carboxymethyl)	51.47	1708.77	1.12862	18.7899	0
cEASAVPAPDFEWYR	Q13449	C1(Carboxymethyl)	58.3	1798.78	0.897352	19.1392	0
cEAMAVPPADFQWYK	A6NGN9	C1(Carboxymethyl)	54	1813.8	1.63605	19.336	0
With chty Tio2(+) HF(+)
Sequence	Protein Group Accessions	Modifications	IonScore	MH+ [Da]	ΔM [ppm]	RT [min]	# Missed Cleavages
DYVAALEGmSSQQcs	P08582	M9(Oxidation); C14(Carboxymethyl); C-Term(GPI-H)	110.05	1705.71	1.83081	17.2688	2
DYVAALEGmSSQQcSg	P08582	M9(Oxidation); C14(Carboxymethyl); C-Term(GPI-H)	128.21	1762.73	0.602481	17.2506	2
DVTFENAGmY	Q12860	M9(Oxidation)	63.38	1162.47	-0.167637	17.3726	1
SVSQENPEmEGPERDQL	Q8NBJ4	M9(Oxidation)	56.52	1960.85	-0.48886	13.6029	0
LDESDAEmEL	Q9P035	M8(Oxidation)	71.22	1167.47	0.914711	16.0994	1
LDESDAEmELR	Q9P035	M8(Oxidation)	77.49	1323.57	-0.150036	14.2419	2
VAALEGmSSQQcs	P08582	M7(Oxidation); C12(Carboxymethyl); C-Term(GPI-H)	95.05	1427.61	-0.250187	13.1505	1
VAALEGmSSQQcSg	P08582	M7(Oxidation); C12(Carboxymethyl); C-Term(GPI-H)	58.61	1484.64	0.344662	13.1418	1
TAASDRmESDSDSDKSSDNSGL	Q7Z4V5	M7(Oxidation)	48.04	2290.92	-0.398541	10.4589	0
STPRDVmSDETNNEETESPSQEF	P46821	M7(Oxidation)	52.73	2645.08	0.854335	14.3392	0
IERLEmEQAQKa	Q5UCC4	M6(Oxidation); C-Term(GPI-H)	46.11	1504.78	-0.0193434	10.9754	1
AASDRmESDSDSDKSSDNSGL	Q7Z4V5	M6(Oxidation)	68.21	2189.87	-0.160816	9.96718	0
LKSGmSPEQSRF	Q9UQ35	M5(Oxidation)	45.37	1382.67	-0.323387	11.4521	1
SGmSPEQSRF	Q9UQ35	M3(Oxidation)	40.97	1141.49	0.00349898	11.8632	0
VEmEDDDFTASL	P54289	M3(Oxidation)	37.11	1387.56	-1.22579	18.1941	1
SGKKEKEPAEGNESSEAPSPVNAmNS	Q92823	M24(Oxidation)	52.59	2690.22	-0.171011	11.1099	0
KLPKSKQSETVDQNSDSDEmL	P46100	M20(Oxidation)	48.09	2395.13	0.582929	11.7536	0
DmSPLRPQNY	P06748	M2(Oxidation)	41.94	1236.57	-0.493325	14.0361	1
SKQSETVDQNSDSDEmL	P46100	M16(Oxidation)	95.04	1928.8	-0.884166	12.7141	0
AVTAVTATAASDRmESDSDSDKSSDNSGL	Q7Z4V5	M14(Oxidation)	59	2904.27	1.28519	13.4162	0
NASASTISPPSSmEEDKF	P46821	M13(Oxidation)	42.03	1913.84	0.26824	14.718	0
GQESPEQSLAm	P46821	M11(Oxidation)	51.11	1192.51	-0.139305	13.7647	1
GGEDQRGEQmcPGAAcQAPPDs	Q86UN3	M10(Oxidation); C11(Carboxymethyl); C16(Carboxymethyl); C-Term(GPI-H)	50.39	2378.93	0.250069	12.6061	0
mREQSESLSEL	Q5TF21	M1(Oxidation)	45.89	1324.6	-0.337092	14.0979	1
DNNVLEDYTDc	P54289	C-Term(GPI-H); C11(Carboxymethyl)	83.03	1401.55	0.191068	18.3806	2
HIFPSSGn	Q6NW40	C-Term(GPI-H)	42.8	901.453	-0.0521577	12.1474	0
EAPEPIFTSn	O43921	C-Term(GPI-H)	52.98	1147.56	0.00486248	16.1911	1
DNNVLEDYTd	P54289	C-Term(GPI-H)	53.19	1240.53	-1.44038	17.9156	2
IISQVQVSSSVPs	O95980	C-Term(GPI-H)	59.11	1373.76	-0.477024	15.4486	0
AAEDVVATGADPSDLEs	O00264	C-Term(GPI-H)	61	1689.78	0.915078	16.3247	1
THALPGLSEQEGQKTs	P35052	C-Term(GPI-H)	51.6	1725.88	0.191453	12.4328	1
IVFENPNIPRGTEDSn	Q96ID5	C-Term(GPI-H)	42.78	1844.91	0.366418	15.1849	1
EPADDTVHESAEPSRGEn	P52803	C-Term(GPI-H)	54.76	1982.87	0.241026	13.836	0
VVEVRAHSDGGDGVVSQVKIs	Q12860	C-Term(GPI-H)	70.64	2181.16	0.0263016	13.4226	0
DVNDKVENSLEPADDTVHESAEPs	P52803	C-Term(GPI-H)	43.51	2640.19	0.104131	14.4953	1
DVNDKVENSLEPADDTVHESAEPSRGEn	P52803	C-Term(GPI-H)	66.2	3096.4	0.525637	12.9744	1
DVNDKVENSLEPADDTVHESAEPSRGENa	P52803	C-Term(GPI-H)	65.83	3167.44	0.0865635	13.8779	1
DYQAAcAPQPPGNLg	Q9NY47	C6(Carboxymethyl); C-Term(GPI-H)	42.74	1602.72	1.20489	14.6064	2
DYQSVcEPGAAPKQg	P54289	C6(Carboxymethyl); C-Term(GPI-H)	86.7	1650.74	-0.242352	13.1886	1
KVDVDccEKDLcn	O94772	C6(Carboxymethyl); C7(Carboxymethyl); C12(Carboxymethyl); C-Term(GPI-H)	73.79	1700.68	0.528732	14.1505	1
QAAcAPQPPGNLg	Q9NY47	C4(Carboxymethyl); C-Term(GPI-H)	54.55	1324.63	-0.247756	14.725	1
QSVcEPGAAPKQg	P54289	C4(Carboxymethyl); C-Term(GPI-H)	54.41	1372.65	-0.247711	11.3435	0
LQcVDHSTHPDcALKs	Q10588	C3(Carboxymethyl); C12(Carboxymethyl); C-Term(GPI-H)	48.53	1912.85	0.825685	12.5903	2
AAcIGANLGHcAPAs	P05186	C3(Carboxymethyl); C11(Carboxymethyl); C-Term(GPI-H)	53.17	1514.67	0.374386	13.4364	1
DNSPRSPHSPSPIATPPSQSSScSDAPm	Q9NYF8	C23(Carboxymethyl); M28(Oxidation)	65.4	2911.25	1.22565	13.5211	0
QcVDHSTHPDcALKs	Q10588	C2(Carboxymethyl); C11(Carboxymethyl); C-Term(GPI-H)	51.21	1799.77	0.857315	11.516	1
SRSPSSPELNNKcL	Q9UQ35	C13(Carboxymethyl)	53.95	1589.76	-0.398797	13.0125	1
DNNVLEDYTDcg	P54289	C11(Carboxymethyl); C-Term(GPI-H)	65.26	1458.57	0.109762	19.26	2
DNNVLEDYTDcG	P54289	C11(Carboxymethyl)	50.34	1415.53	-0.948112	18.642	2
DNNVLEDYTDcGG	P54289	C11(Carboxymethyl)	31.1	1472.55	-0.570046	18.5127	2
cNFNEQLEn	P13987	C1(Carboxymethyl); C-Term(GPI-H)	44.24	1211.5	-0.173324	13.6922	2
ccKKDLcNFN	P13987	C1(Carboxymethyl); C2(Carboxymethyl); C7(Carboxymethyl)	35.01	1361.52	-0.232879	13.8744	2
ccKKDLcNFNE	P13987	C1(Carboxymethyl); C2(Carboxymethyl); C7(Carboxymethyl)	32.38	1490.56	0.771733	14.1935	2
With chty Tio2(-) HF(+)
Sequence	Protein Group Accessions	Modifications	IonScore	MH+ [Da]	ΔM [ppm]	RT [min]	# Missed Cleavages
LKEEAAmKAKTE	Q96A26	M7(Oxidation)	59.25	1364.71	-0.92696	8.75045	1
HEAASKmESTIKPR	Q9BRQ6	M7(Oxidation)	44.18	1600.81	-2.05508	8.83307	0
VEmEDDDFTASL	P54289	M3(Oxidation)	35.87	1387.56	-1.22579	18.318	1
SQmQTQISETNVIL	P04264	M3(Oxidation)	51.15	1607.79	0.244542	17.9383	0
DmVPEPKIIDAAL	P20674	M2(Oxidation)	56.11	1427.74	-0.151045	18.2913	0
RIDGPVISESTPIAETIm	P42167	M18(Oxidation)	92.19	1945	1.706	17.5979	0
DILGTcATEQSRcL	O60609	C6(Carboxymethyl); C13(Carboxymethyl)	69.97	1625.71	-0.208095	17.5147	1
RVEPVcSGLQAQIL	Q9BRQ6	C6(Carboxymethyl)	43.51	1570.83	2.42365	17.6437	1
SLTAcLVDQSL	P04216	C5(Carboxymethyl)	81.84	1207.59	-0.16763	17.3842	2
IDKTcSRPVTN	P80370	C5(Carboxymethyl)	45.76	1291.63	-1.02348	10.3895	0
HIDVcINDYLDVF	P52803	C5(Carboxymethyl)	52.58	1623.74	0.387726	21.9572	2
VLEcIAEGFPTPT	P32004	C4(Carboxymethyl)	52.4	1434.69	3.91126	20.385	1
RKcQADPTcSAAY	O60609	C3(Carboxymethyl); C9(Carboxymethyl)	46.48	1529.63	-0.669445	12.5238	0
TAcLVDQSL	P04216	C3(Carboxymethyl)	60.68	1007.47	0.961191	17.6686	1
DAcLITKAGL	P13987	C3(Carboxymethyl)	76.44	1062.55	-0.741956	17.4661	1
SAcDHTSKGF	P52803	C3(Carboxymethyl)	72.33	1110.45	0.974646	11.174	0
EHcNFNDVTTR	P13987	C3(Carboxymethyl)	51.1	1393.58	0.507933	12.7915	1
DAcLITKAGLQVY	P13987	C3(Carboxymethyl)	64.34	1452.74	0.961298	18.6385	2
IRcEGAGVPPPAFEW	Q7Z3B1	C3(Carboxymethyl)	46.58	1686.79	-1.85018	18.7572	1
IRcEGAGVPPPAFEWY	Q7Z3B1	C3(Carboxymethyl)	42.34	1849.85	-1.73443	19.3457	2
EcLcKPEFTGL	P80370	C2(Carboxymethyl); C4(Carboxymethyl)	44.42	1355.59	2.00597	18.0839	2
TcSVQTQHEPK	Q13449	C2(Carboxymethyl)	51.46	1315.59	-0.430597	9.90445	0
VcETALQEVEGL	Q13740	C2(Carboxymethyl)	46.93	1348.63	-0.517689	20.2986	1
EcNRPHSPNGPL	P52803	C2(Carboxymethyl)	42.54	1378.62	-0.451006	12.4786	0
RcVVEDKNSKVA	Q13449	C2(Carboxymethyl)	51.25	1405.71	-1.18977	10.6316	0
TcSVQTQHEPKTS	Q13449	C2(Carboxymethyl)	45.09	1503.67	-1.1061	10.5527	0
EcKAANEVSSADVK	Q13449	C2(Carboxymethyl)	64.05	1508.69	0.617175	12.1969	0
KcEASAVPAPDFEW	Q13449	C2(Carboxymethyl)	60.83	1607.71	0.631817	18.9267	1
EcVTHNGVNSAPDSR	A6NGN9	C2(Carboxymethyl)	73.56	1643.71	0.768837	11.4194	0
EcKAANEVSSADVKQVK	Q13449	C2(Carboxymethyl)	79.84	1863.91	1.58814	12.3752	0
SAVDGFDSEFcKAL	Q6NW40	C11(Carboxymethyl)	43.7	1546.67	0.277507	19.0563	2
ERLGSDVTLPcGTANW	P26992	C11(Carboxymethyl)	66.05	1776.82	0.401433	18.1299	1
SDEANHVDPcLPcTVcEDTERQL	P08138	C10(Carboxymethyl); C13(Carboxymethyl); C16(Carboxymethyl)	35.85	2748.1	-1.12488	17.6146	0
KNPSIVGVLcTDSQGL	O43504	C10(Carboxymethyl)	43.84	1688.86	1.60454	18.5626	1
cAGGASDEKLISL	O00592	C1(Carboxymethyl)	48.23	1321.63	0.230475	17.35	1
cLATGKPEPSISW	Q7Z3B1	C1(Carboxymethyl)	56.09	1446.69	-0.255436	17.5522	1
cLAVGRPEPTVTW	A6NGN9	C1(Carboxymethyl)	52.16	1486.74	0.0398274	17.9164	1

## Sheet: Negative control
OVISE cell With try PI-PLC(-) Tio2(+) HF(+)
Sequence	Protein Group Accessions	Modifications	IonScore	MH+ [Da]	ΔM [ppm]	RT [min]	# Missed Cleavages
NLGSINTELQDVQR	O75396		35	1586.81	-1.65	19.01	0
RLNDFASTVR	P20674		35	1178.63	-0.28	16.38	1
KVPQVSTPTLVEVSR	P02768		25	1639.94	0.98	17.93	1
SKETSSPGTDDVFTPAPSDSPSSQR	P19634		22	2580.17	-0.29	16.65	1
VKVDGPRSPSYGR	Q07955		21	1417.75	-0.28	13.96	2
mVPRGcLSPR		M1(Oxidation); C6(Carboxymethyl)	16	1189.58	-0.5	15.14	1
LEKTVPR			12	842.51	0.12	16.89	1
LKSSTSFANIQENSN			12	1639.79	-0.81	16.99	1
OVISE cell With try PI-PLC(+) Tio2(+) HF(-)
Sequence	Protein Group Accessions	Modifications	IonScore	MH+ [Da]	ΔM [ppm]	RT [min]	# Missed Cleavages
mVPRGcLSPR		M1(Oxidation); C6(Carboxymethyl)	10	1189.58	-1.94	14.89	1
SH-SY5Y cell With try PI-PLC(-) Tio2(+) HF(+)
Sequence	Protein Group Accessions	Modifications	IonScore	MH+ [Da]	ΔM [ppm]	RT [min]	# Missed Cleavages
SGGGGGGGLGSGGSIR	P35527		62	1232.6	-0.94	14.32	0
SSLLEKGLDGAKK	P81605		32	1345.77	-0.58	16	2
DAVEDLESVGK	P81605		24	1161.56	-0.87	18.68	0
GEMSGRLGPLK	O15020		24	1144.62	4.41	18.47	1
KVPQVSTPTLVEVSR	P02768		23	1639.94	0.98	17.74	1
VKVDGPRSPSYGR	Q07955		22	1417.75	-0.79	13.69	2
FVmRLQSETSV		M3(Oxidation)	17	1312.66	-0.99	16.81	1
mVPRGcLSPR		M1(Oxidation); C6(Carboxymethyl)	15	1189.58	-1.11	14.88	1
SEKSGQSTk		C-Term(GPI-H)	10	994.52	3.99	13.4	1
SH-SY5Y cell With try PI-PLC(+) Tio2(+) HF(-)
Sequence	Protein Group Accessions	Modifications	IonScore	MH+ [Da]	ΔM [ppm]	RT [min]	# Missed Cleavages
