# Supplementary material for: Data for identification of GPI-anchored peptides and ω-sites in cancer cell lines
Source: Data Brief. 2016 Apr 8;7:1302–5. doi: 10.1016/j.dib.2016.04.001 (PMC4838930; doi:10.1016/j.dib.2016.04.001)
Supplement: Supplementary file 4 — Supplementary material [file mmc4.xlsx]

## Sheet: from 19 cell lines with trypsin
This table represent only carbamylated peptide.
Sequence	Protein Group Accessions	Modifications	IonScore	Charge	MH+ [Da]	m/z [Da]	ΔM [ppm]	RT [min]	# Missed Cleavages
kQQQEPTGEPSPK	P52926	K1(CarbaR0)	48.15	2	1496.73	748.871	0.510117	11.1698	1
kHSPSPPPPTPTESR	Q92922	K1(CarbaR0)	44.53	3	1657.83	553.281	-0.298439	11.5728	1
SkEFVSSDESSSGENKSK	Q08945	K2(CarbaR0)	49.29	3	1974.89	658.967	-0.648126	11.6464	2
SLSAkSLS	Q2M3M2	K5(CarbaR0)	46.75	2	835.452	418.23	0.228303	11.9922	1
AVGAVkALK	Q96QR1	K6(CarbaR0)	34.02	2	899.567	450.287	-0.844163	12.4234	1
IEELQkPGK	Q5VWT5	K6(CarbaR0)	39.04	2	1084.6	542.804	0.809732	11.7935	0
mLGmVQkLDQk		M1(Oxidation); M4(Oxidation); K7(CarbaR0); K11(CarbaR0)	42.4	2	1408.69	704.848	-3.16996	15.1709	1
aGLQVYNK	P13987	N-Term(Carbamyl)	53.97	2	935.495	468.251	0.216185	15.0492	0
aALLKASPK	P50914	N-Term(Carbamyl)	61.81	2	941.578	471.293	-0.159251	14.1525	1
nLGAATVLR	Q6ZWC4	N-Term(Carbamyl)	43.07	2	957.548	479.278	0.254673	11.6937	0
aSAVSELSPR	Q9Y2W1	N-Term(Carbamyl)	84.7	2	1059.54	530.276	1.08507	16.3353	0
aEAAAPERPK	Q6NV74	N-Term(Carbamyl)	38.18	2	1082.56	541.783	-0.073724	12.2796	0
qLSSGVSEIR	P04792	N-Term(Carbamyl)	87.07	2	1118.58	559.795	1.68202	16.0713	0
lTGGAAGHQDR	O95274	N-Term(Carbamyl)	60.17	2	1125.54	563.274	0.635696	11.8185	0
gNDPLTSSPGR	P49736	N-Term(Carbamyl)	51.94	2	1143.54	572.274	1.10484	14.4209	0
gSLDLGGDSAGR	Q00839	N-Term(Carbamyl)	98.06	2	1147.53	574.271	-0.0123959	15.9297	0
dSSEEKFLR	P02808	N-Term(Carbamyl)	42.39	2	1153.55	577.278	0.584773	14.316	1
sQEQEVLER	Q9UKV3	N-Term(Carbamyl)	39.48	2	1160.56	580.781	0.834152	14.8083	0
sNSPLPVPPSK	Q13247	N-Term(Carbamyl)	43.85	2	1165.62	583.314	-0.0634436	15.9434	0
sSSPVTELASR	Q9UQ35	N-Term(Carbamyl)	55.12	2	1176.59	588.797	0.365293	16.438	0
lRENELTYY	P13987	N-Term(Carbamyl)	50.17	2	1243.59	622.301	-0.377187	18.4291	1
eIAIVHSDAEK	Q9H307	N-Term(Carbamyl)	63.51	2	1254.63	627.819	-0.698137	14.6664	0
tAAENEFVTLK	P02538	N-Term(Carbamyl)	57.75	2	1265.64	633.322	-0.490679	14.9469	0
lRLSPSPTSQR	P02545	N-Term(Carbamyl)	38.57	2	1284.7	642.854	-0.169335	14.6796	1
qSHSESPSLQSK	Q9UQ35	N-Term(Carbamyl)	50.94	2	1357.63	679.32	-1.04977	11.283	0
eNYNQYDLNR	P14384	N-Term(Carbamyl)	50.88	2	1371.59	686.3	-0.319888	15.4011	0
nHSGSRTPPVALN	Q9UQ35	N-Term(Carbamyl)	56.14	2	1392.7	696.852	-0.249829	13.3574	1
sRSPTPPSSAGLGSN	Q8IWX8	N-Term(Carbamyl)	76.5	2	1457.7	729.353	0.132	14.1768	1
kKEEPSQNDISPK	Q9NR30	N-Term(Carbamyl)	50.95	3	1542.78	514.931	1.35661	10.6853	2
sKSPPKSPEEEGAVSS	Q01130	N-Term(Carbamyl)	52.52	2	1658.79	829.898	1.35328	11.9453	2
sSGHSSSELSPDAVEK	Q9UQ35	N-Term(Carbamyl)	74.55	2	1659.75	830.378	1.43345	13.2032	0
sSEQGLDEHINVSPK	O95171	N-Term(Carbamyl)	63.01	2	1682.8	841.903	0.179548	14.5835	0
aQSGSDSSPEPKAPAPR	Q9UQ35	N-Term(Carbamyl)	67.38	2	1724.82	862.914	0.617543	12.4063	1
eNAAAPSPVRAPAPSPAK	O75781	N-Term(Carbamyl)	66.12	2	1773.93	887.467	1.05402	13.6426	1
tSPSSPAPLPHQEATPR	P04920	N-Term(Carbamyl)	56.1	2	1815.9	908.454	0.946518	13.6603	0
gVGDDQLGEESEERDDH	P20645	N-Term(Carbamyl)	52.81	2	1929.77	965.389	0.474653	13.9548	1
gPSPEGSSSTESSPEHPPK	Q9UQ35	N-Term(Carbamyl)	47.09	2	1936.85	968.931	1.50796	12.4421	0
hASSSPESPKPAPAPGSHR	Q9UQ35	N-Term(Carbamyl)	41.5	3	1939.94	647.317	-0.162706	10.627	0
sGSSQELDVKPSASPQER	Q9UQ35	N-Term(Carbamyl)	47.18	2	1944.93	972.967	0.629459	13.6762	0
eLVSSSSSGSDSDSEVDKK	P53999	N-Term(Carbamyl)	106.66	2	1985.88	993.444	0.899944	13.4956	1
gDQPAASGDSDDDEPPPLPR	O00264	N-Term(Carbamyl)	38.66	2	2078.89	1039.95	-1.37324	16.0126	0
sTSTGSAASSGSNSSASSEQGLLGR	O43609	N-Term(Carbamyl)	45.36	3	2329.05	777.022	0.224938	15.386	0
kGAGDGSDEEVDGKADGAEAKPAE	P35579	N-Term(Carbamyl)	50.48	3	2346.03	782.682	-0.00136334	12.0999	2
tIVYLDGSSQScR	P21589	N-Term(Carbamyl); C12(Carboxymethyl)	83.73	2	1529.69	765.349	0.569571	18.3992	0
gcGSGLPGKNDR	O95274	N-Term(Carbamyl); C2(Carboxymethyl)	40.85	2	1261.56	631.282	-1.19026	12.1165	1
aEcLDCPELK	Q8IXQ5	N-Term(Carbamyl); C3(Carba)	43.53	2	1264.51	632.761	45868.7	19.1516	0
dLcNFNEQLE	P13987	N-Term(Carbamyl); C3(Carboxymethyl)	52.42	2	1325.53	663.269	-0.87004	22.3262	0
vPAcFLAPLK	O43592	N-Term(Carbamyl); C4(Carba)	41.68	2	1144.62	572.814	2.51098	16.6475	0
kDLcNFNEQLE	P13987	N-Term(Carbamyl); C4(Carboxymethyl)	76.26	2	1453.63	727.318	0.970617	18.1095	1
sVSPcSNVESR	Q9UQ35	N-Term(Carbamyl); C5(Carboxymethyl)	52.56	2	1265.54	633.275	-0.621539	14.36	0
mMLQEcrGT	Q9ULE4	N-Term(Carbamyl); C6(Carboxymethyl); R7(CarbaR1)	35.84	2	1212.48	606.745	1.69513	15.8886	1
mNNGDVDLTSDR	Q12860	N-Term(Carbamyl); M1(Oxidation)	36.8	2	1395.58	698.293	-0.843376	14.4641	0
sLSPGKENVSALDmEK	Q9H307	N-Term(Carbamyl); M14(Oxidation)	43.2	2	1763.85	882.428	0.259683	14.7316	1
amADELSEK	Q03135	N-Term(Carbamyl); M2(Oxidation)	45.03	2	1052.46	526.732	0.405222	13.4192	0
amADELSEKQVYDAHTK	Q03135	N-Term(Carbamyl); M2(Oxidation)	57.97	3	1994.91	665.642	-0.566556	13.6599	1
aQELmEDEMK		N-Term(Carbamyl); M5(Oxidation)	42.8	2	1282.53	641.766	-3.01453	19.6712	0
rFNNVAPLK	P78357	N-Term(Carbamyl); R1(CarbaR1)	42.15	2	1144.62	572.814	-0.835107	16.559	1
SrSPSSPELNNK	Q9UQ35	R2(CarbaR1)	50.72	2	1358.67	679.836	-0.175383	11.6417	1
GrGPSPEGSSSTESSPEHPPK	Q9UQ35	R2(CarbaR1)	74.12	3	2149.97	717.33	0.00334524	11.6353	1
LrENELTYYccKK	P13987	R2(CarbaR1); C10(Carboxymethyl); C11(Carboxymethyl)	48.37	3	1821.82	607.943	0.282885	15.5176	2
SrSPSSPELNNKcLTPQR	Q9UQ35	R2(CarbaR1); C13(Carboxymethyl)	44.69	3	2115.02	705.679	-0.928122	13.6059	2

## Sheet: from 19 cell lines with cnty
This table represent only carbamylated peptide.
Sequence	Protein Group Accessions	Modifications	IonScore	Charge	MH+ [Da]	m/z [Da]	ΔM [ppm]	RT [min]	# Missed Cleavages
DNNVLEDYTDcG	P54289	C11(Carba)	51.52	2	1400.53	700.767	-0.935981	15.8849	2
kAKKLLY	Q569K4	K1(CarbaR0)	28.2	2	906.577	453.792	-0.415309	11.1547	2
QkDSPL	Q8NDH2	K2(CarbaR0)	38.25	2	730.373	365.69	-0.657394	11.8532	0
GGLSkAPKSLP	O00476	K5(CarbaR0)	38.02	2	1097.63	549.32	0.667233	13.2964	1
mGGmVEIcWFcP		M1(Oxidation); M4(Oxidation); C8(Carba); C11(Carba)	30.06	2	1490.56	745.784	1.77299	14.1562	2
mLQNrTVVGAAAT	Q86Z02	M1(Oxidation); R5(CarbaR1)	44.73	2	1390.72	695.862	4.60941	14.2664	1
aNADLAL	Q7Z4L5	N-Term(Carbamyl)	38.56	2	730.372	365.69	-0.754653	11.5733	1
aTSYVSQSI	Q7Z745	N-Term(Carbamyl)	51.14	2	998.479	499.743	-0.00587425	14.1112	1
dEMKENGSPY	O43166	N-Term(Carbamyl)	40.28	2	1212.48	606.745	-0.388734	15.9596	0
nTNAQVPDSAGTATAY	P05186	N-Term(Carbamyl)	66.12	2	1623.72	812.366	-0.024879	17.1091	0
aQESPKNSAAEIPVTSNGEVDDSREH	P53367	N-Term(Carbamyl)	59.51	3	2810.29	937.434	2.24752	13.9927	0
ccKKDLc	P13987	N-Term(Carbamyl); C1(Carboxymethyl); C2(Carboxymethyl); C7(Carboxymethyl)	32.65	2	1029.37	515.188	0.0754273	12.4321	1
ccKKDLcN	P13987	N-Term(Carbamyl); C1(Carboxymethyl); C2(Carboxymethyl); C7(Carboxymethyl)	29.78	2	1143.41	572.21	0.849111	12.4491	1
aAcIGANLGH	P05186	N-Term(Carbamyl); C3(Carboxymethyl)	57.9	2	1027.46	514.235	0.0873833	17.3118	1
fDVTRGcHESc	O14773	N-Term(Carbamyl); C7(Carboxymethyl); C11(Carboxymethyl)	32.69	2	1412.53	706.766	3.34355	11.7707	1
aDEEVkKAL	Q15846	N-Term(Carbamyl); K6(CarbaR0)	42.26	2	1088.56	544.783	-0.461568	12.8686	0
mDDDSYSHHSGLEY	P51636	N-Term(Carbamyl); M1(Oxidation)	29.59	2	1714.63	857.819	1.12588	14.4148	2
qrNcDcSVRQcKW	Q6ZRR7	N-Term(Carbamyl); R2(CarbaR1); C4(Carboxymethyl); C6(Carboxymethyl); C11(Carboxymethyl)	40.89	2	1885.74	943.374	1.93036	17.2788	0
