# Supplementary material for: Data for identification of GPI-anchored peptides and ω-sites in cancer cell lines
Source: Data Brief. 2016 Apr 8;7:1302–5. doi: 10.1016/j.dib.2016.04.001 (PMC4838930; doi:10.1016/j.dib.2016.04.001)
Supplement: Supplementary file 5 — Supplementary material [file mmc5.xlsx]

## Sheet: from 19 cell lines
FDR was set to 0.05 on the peptide level.
This table represent only gpi-anchored peptide.
The results using trypsin or chymotrypsin were merged.
Sequence	Protein Group Accessions	Modifications	IonScore	MH+ [Da]	ΔM [ppm]	RT [min]	# Missed Cleavages
cSDVQGcRPcEd	Q6YHK3	C1(Carboxymethyl); C7(Carboxymethyl); C10(Carboxymethyl); C-Term(GPI-H)	61	1528.54	0.57	12.75	0
cSDVQGcRPcEDGa	Q6YHK3	C1(Carboxymethyl); C7(Carboxymethyl); C10(Carboxymethyl); C-Term(GPI-H)	66	1656.59	0.02	12.94	0
cSDVQGcRPcEDGAs	Q6YHK3	C1(Carboxymethyl); C7(Carboxymethyl); C10(Carboxymethyl); C-Term(GPI-H)	52	1743.63	0.27	12.89	0
cNFNEQLEn	P13987	C1(Carboxymethyl); C-Term(GPI-H)	50	1211.5	0.33	18.28	2
cNFNEQLENg	P13987	C1(Carboxymethyl); C-Term(GPI-H)	31	1268.52	-2.27	15.78	2
cISNGNYEKEGLGASSHITTKs	P56159	C1(Carboxymethyl); C-Term(GPI-H)	47	2397.14	0.21	13.13	2
QVDIDAYTTcLYa	Q92485	C10(Carboxymethyl); C-Term(GPI-H)	74	1576.72	0.17	19.86	0
QVDIDAYTTcLYAs	Q92485	C10(Carboxymethyl); C-Term(GPI-H)	83	1663.75	0.21	19.81	0
SYNSEVKLSScDLcSDVQGcRPcEd	Q6YHK3	C11(Carboxymethyl); C14(Carboxymethyl); C20(Carboxymethyl); C23(Carboxymethyl); C-Term(GPI-H)	39	3012.19	2.02	16.52	1
DNNVLEDYTDcg	P54289	C11(Carboxymethyl); C-Term(GPI-H)	107	1458.57	-0.31	18.45	2
VAALEGMSSQQcs	P08582	C12(Carboxymethyl); C-Term(GPI-H)	66	1411.62	-0.14	15.24	1
DYVAALEGMSSQQcs	P08582	C14(Carboxymethyl); C-Term(GPI-H)	74	1689.71	0.21	19.17	2
VVPQTQESQPDSNLcGSHLAFs	Q16651	C15(Carboxymethyl); C-Term(GPI-H)	36	2445.14	0.12	16.17	0
EQDIERGNTDGLGDcHn	Q9H2E6	C15(Carboxymethyl); C-Term(GPI-H)	37	1973.83	0.94	12.45	1
QcVDHSTHPDcALKs	Q10588	C2(Carboxymethyl); C11(Carboxymethyl); C-Term(GPI-H)	56	1799.77	0.86	11.63	1
IcDPGELGs	P26992	C2(Carboxymethyl); C-Term(GPI-H)	58	991.44	0.03	15.34	0
AAcIGANLGHcAPa	P05186	C3(Carboxymethyl); C11(Carboxymethyl); C-Term(GPI-H)	50	1427.64	1.29	14.71	1
AAcIGANLGHcAPAs	P05186	C3(Carboxymethyl); C11(Carboxymethyl); C-Term(GPI-H)	53	1514.67	0.37	13.44	1
AAcIGANLGHcAPASs	P05186	C3(Carboxymethyl); C11(Carboxymethyl); C-Term(GPI-H)	54	1601.7	-0.67	18.35	1
LQcVDHSTHPDcALKs	Q10588	C3(Carboxymethyl); C12(Carboxymethyl); C-Term(GPI-H)	56	1912.85	0.44	12.61	2
SScDLcSDVQGcRPcEd	Q6YHK3	C3(Carboxymethyl); C6(Carboxymethyl); C12(Carboxymethyl); C15(Carboxymethyl); C-Term(GPI-H)	77	2091.73	0.8	15.7	1
SScDLcSDVQGcRPcEDGa	Q6YHK3	C3(Carboxymethyl); C6(Carboxymethyl); C12(Carboxymethyl); C15(Carboxymethyl); C-Term(GPI-H)	57	2219.79	1.2	15.81	1
LRcEEAGScGs	Q9Y2I2	C3(Carboxymethyl); C9(Carboxymethyl); C-Term(GPI-H)	38	1270.5	-0.33	11.47	1
LRcEEAGScGSd	Q9Y2I2	C3(Carboxymethyl); C9(Carboxymethyl); C-Term(GPI-H)	69	1385.53	-0.2	11.84	1
LRcEEAGScGSDs	Q9Y2I2	C3(Carboxymethyl); C9(Carboxymethyl); C-Term(GPI-H)	75	1472.56	-0.05	11.98	1
LRcEEAGScGSDSg	Q9Y2I2	C3(Carboxymethyl); C9(Carboxymethyl); C-Term(GPI-H)	61	1529.59	0.68	11.63	1
DLcNFNEQLEn	P13987	C3(Carboxymethyl); C-Term(GPI-H)	77	1439.61	-0.44	18.54	0
DLcNFNEQLENg	P13987	C3(Carboxymethyl); C-Term(GPI-H)	84	1496.63	-0.25	18.7	0
DLcNFNEQLENGg	P13987	C3(Carboxymethyl); C-Term(GPI-H)	70	1553.65	0.4	18.63	0
SGcNHPDLDVQYRs	Q03405	C3(Carboxymethyl); C-Term(GPI-H)	34	1691.75	1.55	13.37	1
TAcDLAPRa	P10696	C3(Carboxymethyl); C-Term(GPI-H)	44	1018.5	-0.08	12.63	1
TAcDLAPPAGTTd	P05187	C3(Carboxymethyl); C-Term(GPI-H)	49	1333.59	-0.31	13.5	1
TAcDLAPRAGTTd	P10696	C3(Carboxymethyl); C-Term(GPI-H)	67	1392.64	0.75	13.07	1
LLQcVDHSTHPDcALKs	Q10588	C4(Carboxymethyl); C13(Carboxymethyl); C-Term(GPI-H)	54	2025.94	0.74	13.82	1
LSScDLcSDVQGcRPcEd	Q6YHK3	C4(Carboxymethyl); C7(Carboxymethyl); C13(Carboxymethyl); C16(Carboxymethyl); C-Term(GPI-H)	84	2204.81	2.38	16.53	0
LSScDLcSDVQGcRPcEDg	Q6YHK3	C4(Carboxymethyl); C7(Carboxymethyl); C13(Carboxymethyl); C16(Carboxymethyl); C-Term(GPI-H)	47	2261.83	1.03	16.48	0
LSScDLcSDVQGcRPcEDGa	Q6YHK3	C4(Carboxymethyl); C7(Carboxymethyl); C13(Carboxymethyl); C16(Carboxymethyl); C-Term(GPI-H)	55	2332.87	1	16.62	0
KDLcNFNEQLEn	P13987	C4(Carboxymethyl); C-Term(GPI-H)	64	1567.71	0.53	14.04	1
KDLcNFNEQLENg	P13987	C4(Carboxymethyl); C-Term(GPI-H)	72	1624.73	0.37	15.51	1
KDLcNFNEQLENGg	P13987	C4(Carboxymethyl); C-Term(GPI-H)	51	1681.75	0.66	15.51	1
QAAcAPQPPGNLg	Q9NY47	C4(Carboxymethyl); C-Term(GPI-H)	55	1324.63	-0.25	14.72	1
QSVcEPGAAPKQg	P54289	C4(Carboxymethyl); C-Term(GPI-H)	54	1372.65	-0.25	11.34	0
TGILcEKLRcEEAGScGSDs	Q9Y2I2	C5(Carboxymethyl); C10(Carboxymethyl); C16(Carboxymethyl); C-Term(GPI-H)	31	2274.95	0.2	15.57	2
TGVRcEQPRcDPADDDGGLDcd	Q96CW9	C5(Carboxymethyl); C10(Carboxymethyl); C21(Carboxymethyl); C-Term(GPI-H)	62	2553.98	0.74	13.93	1
GPDVcFDNNVLEDYTDcg	P54289	C5(Carboxymethyl); C17(Carboxymethyl); C-Term(GPI-H)	39	2134.82	1.1	20.79	0
VDVDccEKDLcn	O94772	C5(Carboxymethyl); C6(Carboxymethyl); C11(Carboxymethyl); C-Term(GPI-H)	33	1572.59	0.57	15.48	1
IDKTcSRPVTn	P80370	C5(Carboxymethyl); C-Term(GPI-H)	38	1334.67	-0.14	9.45	0
KVDVDccEKDLcn	O94772	C6(Carboxymethyl); C7(Carboxymethyl); C12(Carboxymethyl); C-Term(GPI-H)	74	1700.68	0.53	14.15	1
DYQAAcAPQPPGNLg	Q9NY47	C6(Carboxymethyl); C-Term(GPI-H)	61	1602.72	0.21	16.53	2
DYQSVcEPGAAPKQg	P54289	C6(Carboxymethyl); C-Term(GPI-H)	87	1650.74	-0.24	13.19	1
KAEPLVcGTs	Q6UVY6	C7(Carboxymethyl); C-Term(GPI-H)	46	1105.56	-0.67	12.57	1
KAEPLVcGTSs	Q6UVY6	C7(Carboxymethyl); C-Term(GPI-H)	42	1192.59	0.16	12.44	1
SEDGYEVcScTs	Q9ULZ9	C8(Carboxymethyl); C10(Carboxymethyl); C-Term(GPI-H)	61	1438.5	0.22	15.1	0
YRKGPDVcFDNNVLEDYTDcg	P54289	C8(Carboxymethyl); C20(Carboxymethyl); C-Term(GPI-H)	88	2582.08	0.24	17.57	2
NSEVKLSScDLcSDVQGcRPcEd	Q6YHK3	C9(Carboxymethyl); C12(Carboxymethyl); C18(Carboxymethyl); C21(Carboxymethyl); C-Term(GPI-H)	60	2762.09	1.21	16	2
GNTDGLGDcHn	Q9H2E6	C9(Carboxymethyl); C-Term(GPI-H)	30	1203.47	0.6	11.23	0
GGVAVVPAs	Q96GW7	C-Term(GPI-H)	48	799.467	0.22	12.13	0
VLHSIGHs	P20827	C-Term(GPI-H)	36	892.5	-0.51	9.33	0
IIEVLNTv	O95522	C-Term(GPI-H)	38	943.583	0.41	12.83	0
WHIFPSSg	Q6NW40	C-Term(GPI-H)	54	973.49	0.82	16.02	0
LNIISPDLs	P17813	C-Term(GPI-H)	53	1014.58	0.75	18.59	0
KYYPSSQd	Q10589	C-Term(GPI-H)	36	1030.48	0.52	10.81	1
LLRPGSLEn	A6NGN9	C-Term(GPI-H)	38	1041.6	-0.84	13.59	0
GKMDNSLEn	Q9C093	C-Term(GPI-H)	34	1050.49	-3.06	14.58	1
WHIFPSSGn	Q6NW40	C-Term(GPI-H)	49	1087.53	0.37	15.86	0
RSHLQLLNs	Q7Z7D3	C-Term(GPI-H)	37	1110.64	0.12	12.63	1
DNEISTFHn	P51654	C-Term(GPI-H)	41	1119.51	-0.26	13.51	0
QNFDVRPQs	Q8WVX3	C-Term(GPI-H)	36	1133.57	0.46	12.92	0
VSNKPALLPVs	O75949	C-Term(GPI-H)	44	1167.71	0.42	14.76	0
SESAHPVGSPGEs	P52798	C-Term(GPI-H)	34	1283.59	0.05	10.02	0
EQGSNTAPGPALAs	Q5TFQ8	C-Term(GPI-H)	48	1342.66	-0.24	13.89	0
TPIRAPSGVQQAs	Q86UN2	C-Term(GPI-H)	63	1354.74	-0.34	13.01	1
KSESAHPVGSPGEs	P52798	C-Term(GPI-H)	67	1411.68	-0.99	8.91	1
RDVQPPASQHEGg	Q8N6Q3	C-Term(GPI-H)	44	1420.69	-0.28	9.2	1
LGQAGSGGGGTGDSEGs	Q9BZR6	C-Term(GPI-H)	37	1436.62	-0.4	10.58	0
RKEEPPQPQLAn	Q9BUV8	C-Term(GPI-H)	47	1449.78	-0.58	11.7	2
SESAHPVGSPGESGTs	P52798	C-Term(GPI-H)	55	1528.69	0.29	8.79	0
QIHQTDTGSTLDTTg	P78333	C-Term(GPI-H)	66	1617.77	1.59	12.51	0
HFHETTPNKGSGTTs	P08174	C-Term(GPI-H)	59	1643.78	-0.59	9.25	1
KSESAHPVGSPGESGTs	P52798	C-Term(GPI-H)	84	1656.78	0.64	9.01	1
AAEDVVATGADPSDLEs	O00264	C-Term(GPI-H)	59	1689.78	1.2	16.54	0
SNSGQYPAKGGPQQPHn	O95274	C-Term(GPI-H)	36	1809.86	0.42	9.41	1
TPLTHALPGLSEQEGQKTs	P35052	C-Term(GPI-H)	69	2037.06	0.25	14.12	1
VENSLEPADDTVHESAEPs	P52803	C-Term(GPI-H)	62	2068.93	0.86	14.02	0
TGGAGGEQPLDDDDGVPHPPRPGs	P54826	C-Term(GPI-H)	70	2371.09	0.02	13.83	0
VENSLEPADDTVHESAEPSRGEn	P52803	C-Term(GPI-H)	43	2525.14	0.82	13.17	1
TGGAGGEQPLDDDDGVPHPPRPGSGAAAs	P54826	C-Term(GPI-H)	38	2728.25	-0.54	13.97	0
VFDVNDKVENSLEPADDTVHESAEPs	P52803	C-Term(GPI-H)	49	2886.33	0.84	15.81	1
VFDVNDKVENSLEPADDTVHESAEPSRGEn	P52803	C-Term(GPI-H)	79	3342.54	1.62	15.06	2
HIFPSSGn	Q6NW40	C-Term(GPI-H)	44	901.453	0.22	12.37	0
GAAVQAGVLs	P11021	C-Term(GPI-H)	59	915.525	-1.13	15.01	1
SSEAFWIl	O75643	C-Term(GPI-H)	41	995.516	-3.37	13.06	2
GASSHITTKs	P56159	C-Term(GPI-H)	50	1031.55	1.41	9.86	0
DLSMQEALs	Q13421	C-Term(GPI-H)	49	1036.5	0.45	18.41	2
SSLESKDHl	Q86X45	C-Term(GPI-H)	45	1058.55	1.34	16.24	1
DIRTNAVTVg	O60635	C-Term(GPI-H)	57	1088.61	-0.13	13.83	0
NDLNRQLVn	Q96D05	C-Term(GPI-H)	45	1128.61	-0.05	13.01	2
EAPEPIFTSn	O43921	C-Term(GPI-H)	55	1147.56	-0.31	16.34	1
DNNVLEDYTd	P54289	C-Term(GPI-H)	53	1240.53	-1.44	17.92	2
EAPEPIFTSNn	O43921	C-Term(GPI-H)	37	1261.61	-0.45	15.92	1
QQLGQRTVIKs	P22748	C-Term(GPI-H)	35	1300.77	-0.68	11.02	1
SVKTPAKGGVSPSs	Q6E0U4	C-Term(GPI-H)	50	1344.75	0.09	9.22	0
ENPNIPRGTEDs	Q96ID5	C-Term(GPI-H)	36	1371.65	0.08	11.91	0
EKEGLGASSHITt	P56159	C-Term(GPI-H)	52	1372.71	-0.55	11.52	1
IISQVQVSSSVPs	O95980	C-Term(GPI-H)	59	1373.76	-0.48	15.45	0
EGENPQVPKLEKs	P52797	C-Term(GPI-H)	36	1497.79	-0.25	12.38	1
EKEGLGASSHITTKs	P56159	C-Term(GPI-H)	79	1587.83	-2.05	8.9	1
AAEDVVATGADPSDLEs	O00264	C-Term(GPI-H)	84	1689.78	0.77	16.4	1
THALPGLSEQEGQKTs	P35052	C-Term(GPI-H)	82	1725.88	0.9	12.63	1
IVFENPNIPRGTEDs	Q96ID5	C-Term(GPI-H)	35	1730.87	0.79	15.31	1
SVRIADKKYYPSSQd	Q10589	C-Term(GPI-H)	40	1799.93	0.31	12.02	1
IVFENPNIPRGTEDSn	Q96ID5	C-Term(GPI-H)	43	1844.91	0.37	15.18	1
EDFEGENPQVPKLEKs	P52797	C-Term(GPI-H)	39	1888.93	-0.77	14.24	2
EPADDTVHESAEPSRGEn	P52803	C-Term(GPI-H)	55	1982.87	0.24	13.84	0
VVEVRAHSDGGDGVVSQVKIs	Q12860	C-Term(GPI-H)	71	2181.16	0.03	13.42	0
DVNDKVENSLEPADDTVHESAEPs	P52803	C-Term(GPI-H)	60	2640.19	0.59	14.49	1
DVNDKVENSLEPADDTVHESAEPSRGEn	P52803	C-Term(GPI-H)	76	3096.4	0.88	13.95	1
DVNDKVENSLEPADDTVHESAEPSRGENa	P52803	C-Term(GPI-H)	66	3167.44	0.09	13.88	1
DNNVLEDYTDc	P54289	C-Term(GPI-H); C11(Carboxymethyl)	83	1401.55	0.19	18.38	2
EKEGLGASSHITTKSm	P56159	C-Term(GPI-H); M16(Oxidation)	65	1734.87	0.58	10.16	1
mNEFFs		M1(Oxidation); C-Term(GPI-H)	30	833.35	0.27	12.57	0
mQAQASIEGg		M1(Oxidation); C-Term(GPI-H)	34	1050.49	-3.06	14.58	0
GGEDQRGEQmcPGAAcQAPPDs	Q86UN3	M10(Oxidation); C11(Carboxymethyl); C16(Carboxymethyl); C-Term(GPI-H)	59	2378.93	0.17	12.66	0
QTDPNKVVVmPGs	Q8NFP4	M10(Oxidation); C-Term(GPI-H)	41	1430.73	-0.16	12.87	1
KQTDPNKVVVmPGs	Q8NFP4	M11(Oxidation); C-Term(GPI-H)	40	1558.83	0.64	11.49	2
GGYGGEDQRGEQmcPGAAcQAPPDs	Q86UN3	M13(Oxidation); C14(Carboxymethyl); C19(Carboxymethyl); C-Term(GPI-H)	39	2656.04	0.94	13.3	1
TmGGAAQLEd	Q8N539	M2(Oxidation); C-Term(GPI-H)	33	1051.47	-4	14.98	0
VmDVIDEGk	O60282	M2(Oxidation); C-Term(GPI-H)	38	1064.53	-2.83	14.37	0
NmEKLEn	Q9P1Z9	M2(Oxidation); C-Term(GPI-H)	45	936.442	-3.53	13.72	1
NmIYms		M2(Oxidation); M5(Oxidation); C-Term(GPI-H)	30	833.35	-3.76	12.57	0
GEQmcPGAAcQAPPDs	Q86UN3	M4(Oxidation); C5(Carboxymethyl); C10(Carboxymethyl); C-Term(GPI-H)	68	1736.66	0.37	13.39	0
DLSmQEALs	Q13421	M4(Oxidation); C-Term(GPI-H)	50	1052.49	1.22	15	2
FNEFms	P78356	M5(Oxidation); C-Term(GPI-H)	30	833.35	0.27	12.57	0
TTVTmITVs	P40199	M5(Oxidation); C-Term(GPI-H)	38	1011.54	0.18	15.03	0
LASSmGKEELRh	O75064	M5(Oxidation); C-Term(GPI-H)	37	1416.73	4.77	12.9	2
ATVSmTTVGYGDv	Q9ULS6	M5(Oxidation); C-Term(GPI-H)	36	1359.65	2.25	10.99	1
FYAAAms	P15328	M6(Oxidation); C-Term(GPI-H)	42	819.371	0.08	15.13	0
FYAAAmSGa	P15328	M6(Oxidation); C-Term(GPI-H)	41	947.428	-0.96	13.44	0
FYAAAmHVn	P14207	M6(Oxidation); C-Term(GPI-H)	35	1082.51	0.58	12.76	0
NGGTSmMVEn	Q02246	M6(Oxidation); C-Term(GPI-H)	33	1098.46	0.23	12.29	0
DLSEQmASl		M6(Oxidation); C-Term(GPI-H)	41	1052.49	0.76	15.21	1
IERLEmEQAQKa	Q5UCC4	M6(Oxidation); C-Term(GPI-H)	52	1504.78	-0.1	11.14	1
VAALEGmSSQQcs	P08582	M7(Oxidation); C12(Carboxymethyl); C-Term(GPI-H)	95	1427.61	-0.25	13.15	1
VAALEGmSSQQcSg	P08582	M7(Oxidation); C12(Carboxymethyl); C-Term(GPI-H)	89	1484.64	-0.23	13.14	1
VAALEGmSSQQc	P08582	M7(Oxidation); C-Term(GPI-H); C12(Carboxymethyl)	64	1340.58	-0.41	13.23	1
DYVAALEGmSSQQcs	P08582	M9(Oxidation); C14(Carboxymethyl); C-Term(GPI-H)	110	1705.71	1.83	17.27	2
DYVAALEGmSSQQcSg	P08582	M9(Oxidation); C14(Carboxymethyl); C-Term(GPI-H)	128	1762.73	0.6	17.25	2
DYVAALEGmSSQQc	P08582	M9(Oxidation); C-Term(GPI-H); C14(Carboxymethyl)	80	1618.68	1.73	17.38	2
